# Supplementary material for: K-Means Community Detection Algorithm Based on Density Peaks
Source: Entropy (Basel). 2026 Jan 29;28(2):152. doi: 10.3390/e28020152 (PMC12939416; doi:10.3390/e28020152)
Supplement: Supplementary file 1 [file entropy-28-00152-s001.zip]

Archive with 781 entries (706 files):
- .idea/
- .idea/.gitignore
- .idea/.name
- .idea/inspectionProfiles/
- .idea/inspectionProfiles/profiles_settings.xml
- .idea/misc.xml
- .idea/modules.xml
- .idea/other.xml
- .idea/pythonProject111.iml
- .idea/workspace.xml
- D-means.py
- data/
- data/BT.txt
- data/BTDmeans_result.txt
- data/dolphins.txt
- data/dolphins_true.txt
- data/football.txt
- data/football_true.txt
- data/karate.txt
- data/karate_result.txt
- data/karate_true.txt
- data/LFR4.txt
- data/LFRA1.txt
- data/LFRA1_true.txt
- data/LFRA2.txt
- data/LFRA2_true.txt
- data/LFRA3.txt
- data/LFRA3_true.txt
- data/LFRA4_true.txt
- data/MB.txt
- data/MBDmeans_result.txt
- data/MT.txt
- data/MTDmeans_result.txt
- data/polbook_true.txt
- data/polbooks.txt
- venv/
- venv/.gitignore
- venv/Include/
- venv/Include/abstract.h
- venv/Include/asdl.h
- venv/Include/ast.h
- venv/Include/bitset.h
- venv/Include/boolobject.h
- venv/Include/bufferobject.h
- venv/Include/bytearrayobject.h
- venv/Include/bytes_methods.h
- venv/Include/bytesobject.h
- venv/Include/cellobject.h
- venv/Include/ceval.h
- venv/Include/classobject.h
- venv/Include/cobject.h
- venv/Include/code.h
- venv/Include/codecs.h
- venv/Include/compile.h
- venv/Include/complexobject.h
- venv/Include/cStringIO.h
- venv/Include/datetime.h
- venv/Include/descrobject.h
- venv/Include/dictobject.h
- venv/Include/dtoa.h
- venv/Include/enumobject.h
- venv/Include/errcode.h
- venv/Include/eval.h
- venv/Include/fileobject.h
- venv/Include/floatobject.h
- venv/Include/frameobject.h
- venv/Include/funcobject.h
- venv/Include/genobject.h
- venv/Include/graminit.h
- venv/Include/grammar.h
- venv/Include/import.h
- venv/Include/intobject.h
- venv/Include/intrcheck.h
- venv/Include/iterobject.h
- venv/Include/listobject.h
- venv/Include/longintrepr.h
- venv/Include/longobject.h
- venv/Include/marshal.h
- venv/Include/memoryobject.h
- venv/Include/metagrammar.h
- venv/Include/methodobject.h
- venv/Include/modsupport.h
- venv/Include/moduleobject.h
- venv/Include/node.h
- venv/Include/object.h
- venv/Include/objimpl.h
- venv/Include/opcode.h
- venv/Include/osdefs.h
- venv/Include/parsetok.h
- venv/Include/patchlevel.h
- venv/Include/pgen.h
- venv/Include/pgenheaders.h
- venv/Include/py_curses.h
- venv/Include/pyarena.h
- venv/Include/pycapsule.h
- venv/Include/pyconfig.h
- venv/Include/pyctype.h
- venv/Include/pydebug.h
- venv/Include/pyerrors.h
- venv/Include/pyexpat.h
- venv/Include/pyfpe.h
- venv/Include/pygetopt.h
- venv/Include/pymacconfig.h
- venv/Include/pymactoolbox.h
- venv/Include/pymath.h
- venv/Include/pymem.h
- venv/Include/pyport.h
- venv/Include/pystate.h
- venv/Include/pystrcmp.h
- venv/Include/pystrtod.h
- venv/Include/Python-ast.h
- venv/Include/Python.h
- venv/Include/pythonrun.h
- venv/Include/pythread.h
- venv/Include/rangeobject.h
- venv/Include/setobject.h
- venv/Include/sliceobject.h
- venv/Include/stringobject.h
- venv/Include/structmember.h
- venv/Include/structseq.h
- venv/Include/symtable.h
- venv/Include/sysmodule.h
- venv/Include/timefuncs.h
- venv/Include/token.h
- venv/Include/traceback.h
- venv/Include/tupleobject.h
- venv/Include/ucnhash.h
- venv/Include/unicodeobject.h
- venv/Include/warnings.h
- venv/Include/weakrefobject.h
- venv/Lib/
- venv/Lib/os.py
- venv/Lib/os.pyc
- venv/Lib/site-packages/
- venv/Lib/site-packages/_virtualenv.pth
- venv/Lib/site-packages/_virtualenv.py
- venv/Lib/site-packages/_virtualenv.pyc
- venv/Lib/site-packages/easy_install.py
- venv/Lib/site-packages/pip-20.3.4.dist-info/
- venv/Lib/site-packages/pip-20.3.4.dist-info/entry_points.txt
- venv/Lib/site-packages/pip-20.3.4.dist-info/INSTALLER
- venv/Lib/site-packages/pip-20.3.4.dist-info/LICENSE.txt
- venv/Lib/site-packages/pip-20.3.4.dist-info/METADATA
- venv/Lib/site-packages/pip-20.3.4.dist-info/RECORD
- venv/Lib/site-packages/pip-20.3.4.dist-info/top_level.txt
- venv/Lib/site-packages/pip-20.3.4.dist-info/WHEEL
- venv/Lib/site-packages/pip-20.3.4.virtualenv
- venv/Lib/site-packages/pip/
- venv/Lib/site-packages/pip/__init__.py
- venv/Lib/site-packages/pip/__main__.py
- venv/Lib/site-packages/pip/_internal/
- venv/Lib/site-packages/pip/_internal/__init__.py
- venv/Lib/site-packages/pip/_internal/build_env.py
- venv/Lib/site-packages/pip/_internal/cache.py
- venv/Lib/site-packages/pip/_internal/cli/
- venv/Lib/site-packages/pip/_internal/cli/__init__.py
- venv/Lib/site-packages/pip/_internal/cli/autocompletion.py
- venv/Lib/site-packages/pip/_internal/cli/base_command.py
- venv/Lib/site-packages/pip/_internal/cli/cmdoptions.py
- venv/Lib/site-packages/pip/_internal/cli/command_context.py
- venv/Lib/site-packages/pip/_internal/cli/main.py
- venv/Lib/site-packages/pip/_internal/cli/main_parser.py
- venv/Lib/site-packages/pip/_internal/cli/parser.py
- venv/Lib/site-packages/pip/_internal/cli/progress_bars.py
- venv/Lib/site-packages/pip/_internal/cli/req_command.py
- venv/Lib/site-packages/pip/_internal/cli/spinners.py
- venv/Lib/site-packages/pip/_internal/cli/status_codes.py
- venv/Lib/site-packages/pip/_internal/commands/
- venv/Lib/site-packages/pip/_internal/commands/__init__.py
- venv/Lib/site-packages/pip/_internal/commands/cache.py
- venv/Lib/site-packages/pip/_internal/commands/check.py
- venv/Lib/site-packages/pip/_internal/commands/completion.py
- venv/Lib/site-packages/pip/_internal/commands/configuration.py
- venv/Lib/site-packages/pip/_internal/commands/debug.py
- venv/Lib/site-packages/pip/_internal/commands/download.py
- venv/Lib/site-packages/pip/_internal/commands/freeze.py
- venv/Lib/site-packages/pip/_internal/commands/hash.py
- venv/Lib/site-packages/pip/_internal/commands/help.py
- venv/Lib/site-packages/pip/_internal/commands/install.py
- venv/Lib/site-packages/pip/_internal/commands/list.py
- venv/Lib/site-packages/pip/_internal/commands/search.py
- venv/Lib/site-packages/pip/_internal/commands/show.py
- venv/Lib/site-packages/pip/_internal/commands/uninstall.py
- venv/Lib/site-packages/pip/_internal/commands/wheel.py
- venv/Lib/site-packages/pip/_internal/configuration.py
- venv/Lib/site-packages/pip/_internal/distributions/
- venv/Lib/site-packages/pip/_internal/distributions/__init__.py
- venv/Lib/site-packages/pip/_internal/distributions/base.py
- venv/Lib/site-packages/pip/_internal/distributions/installed.py
- venv/Lib/site-packages/pip/_internal/distributions/sdist.py
- venv/Lib/site-packages/pip/_internal/distributions/wheel.py
- venv/Lib/site-packages/pip/_internal/exceptions.py
- venv/Lib/site-packages/pip/_internal/index/
- venv/Lib/site-packages/pip/_internal/index/__init__.py
- venv/Lib/site-packages/pip/_internal/index/collector.py
- venv/Lib/site-packages/pip/_internal/index/package_finder.py
- venv/Lib/site-packages/pip/_internal/locations.py
- venv/Lib/site-packages/pip/_internal/main.py
- venv/Lib/site-packages/pip/_internal/models/
- venv/Lib/site-packages/pip/_internal/models/__init__.py
- venv/Lib/site-packages/pip/_internal/models/candidate.py
- venv/Lib/site-packages/pip/_internal/models/direct_url.py
- venv/Lib/site-packages/pip/_internal/models/format_control.py
- venv/Lib/site-packages/pip/_internal/models/index.py
- venv/Lib/site-packages/pip/_internal/models/link.py
- venv/Lib/site-packages/pip/_internal/models/scheme.py
- venv/Lib/site-packages/pip/_internal/models/search_scope.py
- venv/Lib/site-packages/pip/_internal/models/selection_prefs.py
- venv/Lib/site-packages/pip/_internal/models/target_python.py
- venv/Lib/site-packages/pip/_internal/models/wheel.py
- venv/Lib/site-packages/pip/_internal/network/
- venv/Lib/site-packages/pip/_internal/network/__init__.py
- venv/Lib/site-packages/pip/_internal/network/auth.py
- venv/Lib/site-packages/pip/_internal/network/cache.py
- venv/Lib/site-packages/pip/_internal/network/download.py
- venv/Lib/site-packages/pip/_internal/network/lazy_wheel.py
- venv/Lib/site-packages/pip/_internal/network/session.py
- venv/Lib/site-packages/pip/_internal/network/utils.py
- venv/Lib/site-packages/pip/_internal/network/xmlrpc.py
- venv/Lib/site-packages/pip/_internal/operations/
- venv/Lib/site-packages/pip/_internal/operations/__init__.py
- venv/Lib/site-packages/pip/_internal/operations/build/
- venv/Lib/site-packages/pip/_internal/operations/build/__init__.py
- venv/Lib/site-packages/pip/_internal/operations/build/metadata.py
- venv/Lib/site-packages/pip/_internal/operations/build/metadata_legacy.py
- venv/Lib/site-packages/pip/_internal/operations/build/wheel.py
- venv/Lib/site-packages/pip/_internal/operations/build/wheel_legacy.py
- venv/Lib/site-packages/pip/_internal/operations/check.py
- venv/Lib/site-packages/pip/_internal/operations/freeze.py
- venv/Lib/site-packages/pip/_internal/operations/install/
- venv/Lib/site-packages/pip/_internal/operations/install/__init__.py
- venv/Lib/site-packages/pip/_internal/operations/install/editable_legacy.py
- venv/Lib/site-packages/pip/_internal/operations/install/legacy.py
- venv/Lib/site-packages/pip/_internal/operations/install/wheel.py
- venv/Lib/site-packages/pip/_internal/operations/prepare.py
- venv/Lib/site-packages/pip/_internal/pyproject.py
- venv/Lib/site-packages/pip/_internal/req/
- venv/Lib/site-packages/pip/_internal/req/__init__.py
- venv/Lib/site-packages/pip/_internal/req/constructors.py
- venv/Lib/site-packages/pip/_internal/req/req_file.py
- venv/Lib/site-packages/pip/_internal/req/req_install.py
- venv/Lib/site-packages/pip/_internal/req/req_set.py
- venv/Lib/site-packages/pip/_internal/req/req_tracker.py
- venv/Lib/site-packages/pip/_internal/req/req_uninstall.py
- venv/Lib/site-packages/pip/_internal/resolution/
- venv/Lib/site-packages/pip/_internal/resolution/__init__.py
- venv/Lib/site-packages/pip/_internal/resolution/base.py
- venv/Lib/site-packages/pip/_internal/resolution/legacy/
- venv/Lib/site-packages/pip/_internal/resolution/legacy/__init__.py
- venv/Lib/site-packages/pip/_internal/resolution/legacy/resolver.py
- venv/Lib/site-packages/pip/_internal/resolution/resolvelib/
- venv/Lib/site-packages/pip/_internal/resolution/resolvelib/__init__.py
- venv/Lib/site-packages/pip/_internal/resolution/resolvelib/base.py
- venv/Lib/site-packages/pip/_internal/resolution/resolvelib/candidates.py
- venv/Lib/site-packages/pip/_internal/resolution/resolvelib/factory.py
- venv/Lib/site-packages/pip/_internal/resolution/resolvelib/found_candidates.py
- venv/Lib/site-packages/pip/_internal/resolution/resolvelib/provider.py
- venv/Lib/site-packages/pip/_internal/resolution/resolvelib/reporter.py
- venv/Lib/site-packages/pip/_internal/resolution/resolvelib/requirements.py
- venv/Lib/site-packages/pip/_internal/resolution/resolvelib/resolver.py
- venv/Lib/site-packages/pip/_internal/self_outdated_check.py
- venv/Lib/site-packages/pip/_internal/utils/
- venv/Lib/site-packages/pip/_internal/utils/__init__.py
- venv/Lib/site-packages/pip/_internal/utils/appdirs.py
- venv/Lib/site-packages/pip/_internal/utils/compat.py
- venv/Lib/site-packages/pip/_internal/utils/compatibility_tags.py
- venv/Lib/site-packages/pip/_internal/utils/datetime.py
- venv/Lib/site-packages/pip/_internal/utils/deprecation.py
- venv/Lib/site-packages/pip/_internal/utils/direct_url_helpers.py
- venv/Lib/site-packages/pip/_internal/utils/distutils_args.py
- venv/Lib/site-packages/pip/_internal/utils/encoding.py
- venv/Lib/site-packages/pip/_internal/utils/entrypoints.py
- venv/Lib/site-packages/pip/_internal/utils/filesystem.py
- venv/Lib/site-packages/pip/_internal/utils/filetypes.py
- venv/Lib/site-packages/pip/_internal/utils/glibc.py
- venv/Lib/site-packages/pip/_internal/utils/hashes.py
- venv/Lib/site-packages/pip/_internal/utils/inject_securetransport.py
- venv/Lib/site-packages/pip/_internal/utils/logging.py
- venv/Lib/site-packages/pip/_internal/utils/misc.py
- venv/Lib/site-packages/pip/_internal/utils/models.py
- venv/Lib/site-packages/pip/_internal/utils/packaging.py
- venv/Lib/site-packages/pip/_internal/utils/parallel.py
- venv/Lib/site-packages/pip/_internal/utils/pkg_resources.py
- venv/Lib/site-packages/pip/_internal/utils/setuptools_build.py
- venv/Lib/site-packages/pip/_internal/utils/subprocess.py
- venv/Lib/site-packages/pip/_internal/utils/temp_dir.py
- venv/Lib/site-packages/pip/_internal/utils/typing.py
- venv/Lib/site-packages/pip/_internal/utils/unpacking.py
- venv/Lib/site-packages/pip/_internal/utils/urls.py
- venv/Lib/site-packages/pip/_internal/utils/virtualenv.py
- venv/Lib/site-packages/pip/_internal/utils/wheel.py
- venv/Lib/site-packages/pip/_internal/vcs/
- venv/Lib/site-packages/pip/_internal/vcs/__init__.py
- venv/Lib/site-packages/pip/_internal/vcs/bazaar.py
- venv/Lib/site-packages/pip/_internal/vcs/git.py
- venv/Lib/site-packages/pip/_internal/vcs/mercurial.py
- venv/Lib/site-packages/pip/_internal/vcs/subversion.py
- venv/Lib/site-packages/pip/_internal/vcs/versioncontrol.py
- venv/Lib/site-packages/pip/_internal/wheel_builder.py
- venv/Lib/site-packages/pip/_vendor/
[truncated: 481 more entries]
