# Supplementary material for: K-Means Community Detection Algorithm Based on Density Peaks
Source: Entropy (Basel). 2026 Jan 29;28(2):152. doi: 10.3390/e28020152 (PMC12939416; doi:10.3390/e28020152)
Supplement: Supplementary file 1 [file entropy-28-00152-s001.zip › D-means.py]

import os
# 设置环境变量
os.environ['OMP_NUM_THREADS'] = '1'
import numpy as np
from sklearn.cluster import KMeans
from sklearn.metrics import normalized_mutual_info_score, adjusted_rand_score
from networkx.algorithms.community import modularity
import networkx as nx
import time
import chardet
start_time = time.time()

def load_adjacency_matrix(file_path):
    # 检测文件编码
    with open(file_path, 'rb') as file:
        raw_data = file.read()
        result = chardet.detect(raw_data)
        encoding = result['encoding']

    # 以检测到的编码读取文件
    with open(file_path, 'r', encoding=encoding) as file:
        matrix = np.array([list(map(int, line.strip().split())) for line in file])
    return matrix

# 从文件加载邻接矩阵
file_path = 'data/karate.txt'
AdjMatrix = load_adjacency_matrix(file_path)

# 创建图
G = nx.from_numpy_array(AdjMatrix)
# 计算每个节点的集聚系数
def calculate_clustering_coefficients(G):
    clustering_coeffs = nx.clustering(G)
    return clustering_coeffs


# 计算归一化的度值
def normalize_degrees(degrees):
    """
    对度值进行归一化处理
    使用最小-最大归一化，将度值缩放到[0, 1]范围
    """
    if len(degrees) == 0:
        return degrees
    min_degree = np.min(degrees)
    max_degree = np.max(degrees)
    # 如果所有节点的度相同，避免除以0
    if max_degree == min_degree:
        return np.ones_like(degrees) * 0.5
    else:
        normalized_degrees = (degrees - min_degree) / (max_degree - min_degree)
        return normalized_degrees

# 计算每个节点的密度（归一化度 + 该节点的集聚系数）
def calculate_node_density(AdjMatrix):
    G = nx.from_numpy_array(AdjMatrix)
    # 计算原始度值
    degrees = np.sum(AdjMatrix, axis=1)
    # 归一化度值
    normalized_degrees = normalize_degrees(degrees)
    # 计算集聚系数
    clustering_coeffs = calculate_clustering_coefficients(G)
    # 节点密度 = 归一化度值 + 集聚系数
    node_density = normalized_degrees + np.array(list(clustering_coeffs.values()))
    return node_density
def calculate_distance_attribute(node_density, AdjMatrix):
    n = len(node_density)
    distance_attribute = np.zeros(n, dtype=int)

    for i in range(n):
        # 获取节点i的一阶邻居
        first_order_neighbors = np.where(AdjMatrix[i] > 0)[0]

        # 检查一阶邻居的密度
        for neighbor in first_order_neighbors:
            if node_density[neighbor] > node_density[i]:
                distance_attribute[i] = 1
                break
        else:
            # 如果一阶邻居中没有密度更高的节点，检查二阶邻居
            second_order_neighbors = set()
            for neighbor in first_order_neighbors:
                second_order_neighbors.update(np.where(AdjMatrix[neighbor] > 0)[0])
            second_order_neighbors.discard(i)  # 移除节点i自身

            for neighbor in second_order_neighbors:
                if node_density[neighbor] > node_density[i]:
                    distance_attribute[i] = 2
                    break
            else:
                # 如果二阶邻居中也没有密度更高的节点，设为3
                distance_attribute[i] = 3

    return distance_attribute

def min_max_normalize(data):
    return (data - np.min(data)) / (np.max(data) - np.min(data))

# 计算节点密度属性
node_density = calculate_node_density(AdjMatrix)

# 计算距离属性
distance_attribute = calculate_distance_attribute(node_density, AdjMatrix)

# 归一化节点密度属性和距离属性
normalized_node_density = min_max_normalize(node_density)
normalized_distance_attribute = min_max_normalize(distance_attribute)

# 计算乘积指标
product_indicator = normalized_node_density * normalized_distance_attribute
#print(product_indicator)

# 计算乘积指标的均值和标准差
mean_product_indicator = np.mean(product_indicator)
std_product_indicator = np.std(product_indicator)

# 定义阈值
threshold = mean_product_indicator + 2* std_product_indicator

#print(threshold)
# 找出乘积指标大于阈值的节点
exceeding_nodes = product_indicator > threshold

# 获取这些节点的序号
node_indices = np.where(exceeding_nodes)[0]
k=len(node_indices)

# 计算度矩阵D
degree_matrix = np.diag(np.sum(AdjMatrix, axis=1))

# 计算标准化拉普拉斯矩阵L
d_inv_sqrt = np.diag(1 / np.sqrt(np.diag(degree_matrix)))
laplacian_matrix = d_inv_sqrt @ (degree_matrix - AdjMatrix) @ d_inv_sqrt

# 使用numpy.linalg.eigh计算拉普拉斯矩阵的特征值和特征向量
eigenvalues, eigenvectors = np.linalg.eigh(laplacian_matrix)

# 识别中心节点
selected_eigenvectors = eigenvectors[:, 1:k]  # 跳过第一个特征向量（通常是全零向量）


 #使用KMeans算法进行聚类
kmeans = KMeans(n_clusters=k, n_init=10)  # 显式设置n_init参数
kmeans.fit(selected_eigenvectors)  # 使用已选择的特征向量进行聚类

# 输出聚类标签
cluster_labels = kmeans.labels_
node_cluster_dict = {i: label for i, label in enumerate(cluster_labels)}
#print("Node\tCluster Label")
#for node, label in node_cluster_dict.items():
    #print(f"{node}\t{label}")

# 将聚类标签转换为社团列表
communities = []
for label in set(cluster_labels):
    community = [node for node in G.nodes() if cluster_labels[node] == label]
    communities.append(community)

# 计算模块度
modularity_score = nx.algorithms.community.modularity(G, communities)
print("Modularity score:", modularity_score)

np.set_printoptions(threshold=np.inf)
# 假设 kmeans_labels 包含KMeans算法的聚类标签
kmeans_labels = kmeans.labels_  # 从KMeans模型中获取聚类标签

#print("网络划分的结果:")
#print(kmeans_labels)
def calculate_acc(true_labels, kmeans_labels):
    clusters = np.unique(kmeans_labels)
    true_labels = np.reshape(true_labels, (-1, 1))
    kmeans_labels = np.reshape(kmeans_labels, (-1, 1))
    count = []
    for c in clusters:
        idx = np.where(kmeans_labels == c)[0]
        labels_tmp = true_labels[idx, :].reshape(-1)
        count.append(np.bincount(labels_tmp).max())
    acc = np.sum(count) / true_labels.shape[0]
    return acc
def load_true_labels(file_path):
        # 从文件加载真实标签
     with open(file_path, 'r') as file:
        true_labels = [int(line.strip().split()[-1]) for line in file]  # 假设标签在每行的最后
     return true_labels
# 打开一个文件用于写入，如果文件不存在会自动创建

with open('data/karate_result.txt', 'w', encoding='utf-8') as file:
    # 写入第一行文本
    file.write("真实网络划分的结果:\n")
    # 将kmeans_labels转换为字符串并写入文件
    for node_index, label in enumerate(kmeans_labels):
        file.write(f"节点 {node_index+1}: 社团 {label}\n")

# 假设你的文件路径是 './true_labels.txt'
true_labels_file_path = ('data/karate_true.txt')  # 确保文件路径正确
true_labels = load_true_labels(true_labels_file_path)

# 假设 kmeans_labels 包含KMeans算法的聚类标签
#kmeans_labels = kmeans.labels_  # 从KMeans模型中获取聚类标签
#print("真实网络划分的结果:")
#print(true_labels)
acc = calculate_acc(true_labels, kmeans_labels)
print("Accuracy:", acc)
# 计算调整兰德指数
ari = adjusted_rand_score(true_labels, kmeans_labels)
print("Adjusted Rand Index:", ari)
# 计算归一化互信息
nmi = normalized_mutual_info_score(true_labels, kmeans_labels)
print("Normalized Mutual Information:", nmi)
end_time = time.time()
print(f'算法执行时间：{end_time - start_time}')
