# Supplementary material for: K-Means Community Detection Algorithm Based on Density Peaks
Source: Entropy (Basel). 2026 Jan 29;28(2):152. doi: 10.3390/e28020152 (PMC12939416; doi:10.3390/e28020152)
Supplement: Supplementary file 1 [file entropy-28-00152-s001.zip › data/BTDmeans_result.txt]

真实网络划分的结果:
节点 1: 社团 4
节点 2: 社团 4
节点 3: 社团 4
节点 4: 社团 0
节点 5: 社团 0
节点 6: 社团 0
节点 7: 社团 0
节点 8: 社团 0
节点 9: 社团 0
节点 10: 社团 0
节点 11: 社团 1
节点 12: 社团 1
节点 13: 社团 1
节点 14: 社团 1
节点 15: 社团 1
节点 16: 社团 1
节点 17: 社团 1
节点 18: 社团 1
节点 19: 社团 1
节点 20: 社团 1
节点 21: 社团 1
节点 22: 社团 1
节点 23: 社团 0
节点 24: 社团 1
节点 25: 社团 1
节点 26: 社团 1
节点 27: 社团 1
节点 28: 社团 5
节点 29: 社团 5
节点 30: 社团 5
节点 31: 社团 5
节点 32: 社团 5
节点 33: 社团 5
节点 34: 社团 5
节点 35: 社团 5
节点 36: 社团 1
节点 37: 社团 1
节点 38: 社团 1
节点 39: 社团 1
节点 40: 社团 1
节点 41: 社团 1
节点 42: 社团 1
节点 43: 社团 1
节点 44: 社团 1
节点 45: 社团 1
节点 46: 社团 1
节点 47: 社团 1
节点 48: 社团 9
节点 49: 社团 9
节点 50: 社团 9
节点 51: 社团 5
节点 52: 社团 1
节点 53: 社团 1
节点 54: 社团 1
节点 55: 社团 1
节点 56: 社团 1
节点 57: 社团 1
节点 58: 社团 1
节点 59: 社团 1
节点 60: 社团 1
节点 61: 社团 1
节点 62: 社团 1
节点 63: 社团 1
节点 64: 社团 1
节点 65: 社团 1
节点 66: 社团 1
节点 67: 社团 1
节点 68: 社团 1
节点 69: 社团 1
节点 70: 社团 1
节点 71: 社团 1
节点 72: 社团 1
节点 73: 社团 11
节点 74: 社团 1
节点 75: 社团 1
节点 76: 社团 1
节点 77: 社团 1
节点 78: 社团 1
节点 79: 社团 1
节点 80: 社团 1
节点 81: 社团 1
节点 82: 社团 1
节点 83: 社团 5
节点 84: 社团 5
节点 85: 社团 1
节点 86: 社团 1
节点 87: 社团 5
节点 88: 社团 5
节点 89: 社团 5
节点 90: 社团 5
节点 91: 社团 5
节点 92: 社团 5
节点 93: 社团 5
节点 94: 社团 5
节点 95: 社团 16
节点 96: 社团 16
节点 97: 社团 16
节点 98: 社团 16
节点 99: 社团 16
节点 100: 社团 16
节点 101: 社团 16
节点 102: 社团 16
节点 103: 社团 16
节点 104: 社团 1
节点 105: 社团 1
节点 106: 社团 17
节点 107: 社团 17
节点 108: 社团 1
节点 109: 社团 17
节点 110: 社团 16
节点 111: 社团 5
节点 112: 社团 1
节点 113: 社团 1
节点 114: 社团 1
节点 115: 社团 1
节点 116: 社团 1
节点 117: 社团 1
节点 118: 社团 1
节点 119: 社团 1
节点 120: 社团 5
节点 121: 社团 1
节点 122: 社团 19
节点 123: 社团 19
节点 124: 社团 19
节点 125: 社团 19
节点 126: 社团 19
节点 127: 社团 19
节点 128: 社团 19
节点 129: 社团 19
节点 130: 社团 19
节点 131: 社团 19
节点 132: 社团 19
节点 133: 社团 19
节点 134: 社团 19
节点 135: 社团 19
节点 136: 社团 1
节点 137: 社团 1
节点 138: 社团 1
节点 139: 社团 17
节点 140: 社团 17
节点 141: 社团 17
节点 142: 社团 17
节点 143: 社团 17
节点 144: 社团 17
节点 145: 社团 17
节点 146: 社团 17
节点 147: 社团 17
节点 148: 社团 5
节点 149: 社团 5
节点 150: 社团 5
节点 151: 社团 5
节点 152: 社团 5
节点 153: 社团 1
节点 154: 社团 1
节点 155: 社团 1
节点 156: 社团 1
节点 157: 社团 1
节点 158: 社团 1
节点 159: 社团 1
节点 160: 社团 1
节点 161: 社团 1
节点 162: 社团 1
节点 163: 社团 1
节点 164: 社团 1
节点 165: 社团 1
节点 166: 社团 1
节点 167: 社团 1
节点 168: 社团 1
节点 169: 社团 20
节点 170: 社团 1
节点 171: 社团 20
节点 172: 社团 20
节点 173: 社团 20
节点 174: 社团 20
节点 175: 社团 20
节点 176: 社团 20
节点 177: 社团 20
节点 178: 社团 20
节点 179: 社团 20
节点 180: 社团 20
节点 181: 社团 20
节点 182: 社团 20
节点 183: 社团 20
节点 184: 社团 20
节点 185: 社团 20
节点 186: 社团 1
节点 187: 社团 1
节点 188: 社团 1
节点 189: 社团 1
节点 190: 社团 1
节点 191: 社团 1
节点 192: 社团 1
节点 193: 社团 1
节点 194: 社团 1
节点 195: 社团 14
节点 196: 社团 14
节点 197: 社团 14
节点 198: 社团 14
节点 199: 社团 1
节点 200: 社团 20
节点 201: 社团 12
节点 202: 社团 12
节点 203: 社团 12
节点 204: 社团 12
节点 205: 社团 12
节点 206: 社团 12
节点 207: 社团 12
节点 208: 社团 12
节点 209: 社团 12
节点 210: 社团 1
节点 211: 社团 1
节点 212: 社团 1
节点 213: 社团 1
节点 214: 社团 7
节点 215: 社团 1
节点 216: 社团 1
节点 217: 社团 1
节点 218: 社团 1
节点 219: 社团 1
节点 220: 社团 1
节点 221: 社团 1
节点 222: 社团 1
节点 223: 社团 1
节点 224: 社团 1
节点 225: 社团 1
节点 226: 社团 1
节点 227: 社团 1
节点 228: 社团 1
节点 229: 社团 1
节点 230: 社团 1
节点 231: 社团 19
节点 232: 社团 6
节点 233: 社团 1
节点 234: 社团 19
节点 235: 社团 19
节点 236: 社团 19
节点 237: 社团 19
节点 238: 社团 1
节点 239: 社团 1
节点 240: 社团 1
节点 241: 社团 1
节点 242: 社团 1
节点 243: 社团 20
节点 244: 社团 1
节点 245: 社团 1
节点 246: 社团 1
节点 247: 社团 1
节点 248: 社团 18
节点 249: 社团 18
节点 250: 社团 6
节点 251: 社团 6
节点 252: 社团 20
节点 253: 社团 14
节点 254: 社团 19
节点 255: 社团 1
节点 256: 社团 1
节点 257: 社团 1
节点 258: 社团 1
节点 259: 社团 1
节点 260: 社团 1
节点 261: 社团 1
节点 262: 社团 1
节点 263: 社团 1
节点 264: 社团 1
节点 265: 社团 1
节点 266: 社团 1
节点 267: 社团 1
节点 268: 社团 1
节点 269: 社团 1
节点 270: 社团 11
节点 271: 社团 11
节点 272: 社团 11
节点 273: 社团 11
节点 274: 社团 11
节点 275: 社团 11
节点 276: 社团 1
节点 277: 社团 1
节点 278: 社团 1
节点 279: 社团 1
节点 280: 社团 1
节点 281: 社团 20
节点 282: 社团 20
节点 283: 社团 20
节点 284: 社团 20
节点 285: 社团 20
节点 286: 社团 20
节点 287: 社团 20
节点 288: 社团 20
节点 289: 社团 20
节点 290: 社团 20
节点 291: 社团 20
节点 292: 社团 20
节点 293: 社团 20
节点 294: 社团 20
节点 295: 社团 20
节点 296: 社团 20
节点 297: 社团 20
节点 298: 社团 20
节点 299: 社团 1
节点 300: 社团 7
节点 301: 社团 7
节点 302: 社团 7
节点 303: 社团 20
节点 304: 社团 11
节点 305: 社团 11
节点 306: 社团 11
节点 307: 社团 11
节点 308: 社团 1
节点 309: 社团 1
节点 310: 社团 1
节点 311: 社团 1
节点 312: 社团 1
节点 313: 社团 18
节点 314: 社团 18
节点 315: 社团 1
节点 316: 社团 1
节点 317: 社团 1
节点 318: 社团 1
节点 319: 社团 1
节点 320: 社团 1
节点 321: 社团 1
节点 322: 社团 5
节点 323: 社团 5
节点 324: 社团 5
节点 325: 社团 5
节点 326: 社团 5
节点 327: 社团 5
节点 328: 社团 5
节点 329: 社团 5
节点 330: 社团 5
节点 331: 社团 5
节点 332: 社团 5
节点 333: 社团 5
节点 334: 社团 1
节点 335: 社团 1
节点 336: 社团 1
节点 337: 社团 1
节点 338: 社团 1
节点 339: 社团 1
节点 340: 社团 1
节点 341: 社团 1
节点 342: 社团 1
节点 343: 社团 1
节点 344: 社团 1
节点 345: 社团 1
节点 346: 社团 1
节点 347: 社团 1
节点 348: 社团 1
节点 349: 社团 1
节点 350: 社团 1
节点 351: 社团 1
节点 352: 社团 1
节点 353: 社团 1
节点 354: 社团 1
节点 355: 社团 1
节点 356: 社团 1
节点 357: 社团 1
节点 358: 社团 1
节点 359: 社团 20
节点 360: 社团 1
节点 361: 社团 0
节点 362: 社团 0
节点 363: 社团 0
节点 364: 社团 0
节点 365: 社团 1
节点 366: 社团 0
节点 367: 社团 0
节点 368: 社团 0
节点 369: 社团 0
节点 370: 社团 1
节点 371: 社团 1
节点 372: 社团 5
节点 373: 社团 1
节点 374: 社团 17
节点 375: 社团 17
节点 376: 社团 1
节点 377: 社团 1
节点 378: 社团 1
节点 379: 社团 1
节点 380: 社团 1
节点 381: 社团 1
节点 382: 社团 1
节点 383: 社团 11
节点 384: 社团 1
节点 385: 社团 1
节点 386: 社团 1
节点 387: 社团 1
节点 388: 社团 1
节点 389: 社团 5
节点 390: 社团 5
节点 391: 社团 5
节点 392: 社团 5
节点 393: 社团 5
节点 394: 社团 5
节点 395: 社团 5
节点 396: 社团 1
节点 397: 社团 1
节点 398: 社团 1
节点 399: 社团 1
节点 400: 社团 5
节点 401: 社团 7
节点 402: 社团 7
节点 403: 社团 7
节点 404: 社团 7
节点 405: 社团 20
节点 406: 社团 20
节点 407: 社团 20
节点 408: 社团 20
节点 409: 社团 20
节点 410: 社团 20
节点 411: 社团 20
节点 412: 社团 20
节点 413: 社团 20
节点 414: 社团 20
节点 415: 社团 20
节点 416: 社团 20
节点 417: 社团 1
节点 418: 社团 1
节点 419: 社团 1
节点 420: 社团 1
节点 421: 社团 1
节点 422: 社团 1
节点 423: 社团 20
节点 424: 社团 20
节点 425: 社团 20
节点 426: 社团 20
节点 427: 社团 20
节点 428: 社团 20
节点 429: 社团 1
节点 430: 社团 1
节点 431: 社团 1
节点 432: 社团 1
节点 433: 社团 5
节点 434: 社团 5
节点 435: 社团 1
节点 436: 社团 18
节点 437: 社团 18
节点 438: 社团 18
节点 439: 社团 18
节点 440: 社团 18
节点 441: 社团 18
节点 442: 社团 1
节点 443: 社团 1
节点 444: 社团 20
节点 445: 社团 20
节点 446: 社团 1
节点 447: 社团 1
节点 448: 社团 20
节点 449: 社团 20
节点 450: 社团 20
节点 451: 社团 20
节点 452: 社团 20
节点 453: 社团 20
节点 454: 社团 1
节点 455: 社团 1
节点 456: 社团 1
节点 457: 社团 1
节点 458: 社团 1
节点 459: 社团 1
节点 460: 社团 1
节点 461: 社团 1
节点 462: 社团 1
节点 463: 社团 20
节点 464: 社团 20
节点 465: 社团 20
节点 466: 社团 20
节点 467: 社团 20
节点 468: 社团 20
节点 469: 社团 20
节点 470: 社团 20
节点 471: 社团 1
节点 472: 社团 1
节点 473: 社团 11
节点 474: 社团 1
节点 475: 社团 11
节点 476: 社团 1
节点 477: 社团 20
节点 478: 社团 20
节点 479: 社团 20
节点 480: 社团 20
节点 481: 社团 1
节点 482: 社团 1
节点 483: 社团 1
节点 484: 社团 1
节点 485: 社团 1
节点 486: 社团 1
节点 487: 社团 1
节点 488: 社团 1
节点 489: 社团 1
节点 490: 社团 1
节点 491: 社团 1
节点 492: 社团 1
节点 493: 社团 1
节点 494: 社团 1
节点 495: 社团 1
节点 496: 社团 1
节点 497: 社团 1
节点 498: 社团 1
节点 499: 社团 20
节点 500: 社团 20
节点 501: 社团 20
节点 502: 社团 20
节点 503: 社团 20
节点 504: 社团 20
节点 505: 社团 20
节点 506: 社团 20
节点 507: 社团 20
节点 508: 社团 20
节点 509: 社团 1
节点 510: 社团 0
节点 511: 社团 1
节点 512: 社团 1
节点 513: 社团 5
节点 514: 社团 5
节点 515: 社团 5
节点 516: 社团 5
节点 517: 社团 5
节点 518: 社团 5
节点 519: 社团 1
节点 520: 社团 1
节点 521: 社团 11
节点 522: 社团 1
节点 523: 社团 5
节点 524: 社团 5
节点 525: 社团 5
节点 526: 社团 19
节点 527: 社团 19
节点 528: 社团 5
节点 529: 社团 1
节点 530: 社团 9
节点 531: 社团 9
节点 532: 社团 9
节点 533: 社团 9
节点 534: 社团 9
节点 535: 社团 20
节点 536: 社团 20
节点 537: 社团 20
节点 538: 社团 20
节点 539: 社团 20
节点 540: 社团 20
节点 541: 社团 20
节点 542: 社团 20
节点 543: 社团 20
节点 544: 社团 1
节点 545: 社团 1
节点 546: 社团 1
节点 547: 社团 1
节点 548: 社团 18
节点 549: 社团 18
节点 550: 社团 18
节点 551: 社团 18
节点 552: 社团 18
节点 553: 社团 2
节点 554: 社团 2
节点 555: 社团 2
节点 556: 社团 2
节点 557: 社团 2
节点 558: 社团 2
节点 559: 社团 2
节点 560: 社团 2
节点 561: 社团 18
节点 562: 社团 20
节点 563: 社团 20
节点 564: 社团 20
节点 565: 社团 20
节点 566: 社团 20
节点 567: 社团 20
节点 568: 社团 20
节点 569: 社团 20
节点 570: 社团 20
节点 571: 社团 1
节点 572: 社团 1
节点 573: 社团 1
节点 574: 社团 1
节点 575: 社团 1
节点 576: 社团 20
节点 577: 社团 20
节点 578: 社团 20
节点 579: 社团 1
节点 580: 社团 20
节点 581: 社团 1
节点 582: 社团 0
节点 583: 社团 4
节点 584: 社团 4
节点 585: 社团 4
节点 586: 社团 4
节点 587: 社团 4
节点 588: 社团 4
节点 589: 社团 4
节点 590: 社团 4
节点 591: 社团 1
节点 592: 社团 11
节点 593: 社团 11
节点 594: 社团 11
节点 595: 社团 11
节点 596: 社团 11
节点 597: 社团 11
节点 598: 社团 11
节点 599: 社团 11
节点 600: 社团 11
节点 601: 社团 11
节点 602: 社团 11
节点 603: 社团 11
节点 604: 社团 11
节点 605: 社团 11
节点 606: 社团 11
节点 607: 社团 11
节点 608: 社团 11
节点 609: 社团 4
节点 610: 社团 4
节点 611: 社团 4
节点 612: 社团 4
节点 613: 社团 0
节点 614: 社团 0
节点 615: 社团 0
节点 616: 社团 0
节点 617: 社团 0
节点 618: 社团 1
节点 619: 社团 1
节点 620: 社团 16
节点 621: 社团 16
节点 622: 社团 1
节点 623: 社团 1
节点 624: 社团 1
节点 625: 社团 1
节点 626: 社团 19
节点 627: 社团 19
节点 628: 社团 19
节点 629: 社团 19
节点 630: 社团 1
节点 631: 社团 1
节点 632: 社团 10
节点 633: 社团 1
节点 634: 社团 0
节点 635: 社团 0
节点 636: 社团 0
节点 637: 社团 0
节点 638: 社团 4
节点 639: 社团 4
节点 640: 社团 4
节点 641: 社团 4
节点 642: 社团 0
节点 643: 社团 0
节点 644: 社团 1
节点 645: 社团 16
节点 646: 社团 16
节点 647: 社团 16
节点 648: 社团 1
节点 649: 社团 0
节点 650: 社团 20
节点 651: 社团 20
节点 652: 社团 20
节点 653: 社团 20
节点 654: 社团 20
节点 655: 社团 1
节点 656: 社团 11
节点 657: 社团 11
节点 658: 社团 11
节点 659: 社团 11
节点 660: 社团 11
节点 661: 社团 11
节点 662: 社团 20
节点 663: 社团 20
节点 664: 社团 1
节点 665: 社团 1
节点 666: 社团 19
节点 667: 社团 19
节点 668: 社团 19
节点 669: 社团 19
节点 670: 社团 19
节点 671: 社团 19
节点 672: 社团 19
节点 673: 社团 17
节点 674: 社团 5
节点 675: 社团 19
节点 676: 社团 20
节点 677: 社团 20
节点 678: 社团 20
节点 679: 社团 20
节点 680: 社团 20
节点 681: 社团 20
节点 682: 社团 1
节点 683: 社团 18
节点 684: 社团 20
节点 685: 社团 20
节点 686: 社团 20
节点 687: 社团 20
节点 688: 社团 20
节点 689: 社团 20
节点 690: 社团 20
节点 691: 社团 20
节点 692: 社团 20
节点 693: 社团 20
节点 694: 社团 20
节点 695: 社团 20
节点 696: 社团 1
节点 697: 社团 1
节点 698: 社团 1
节点 699: 社团 1
节点 700: 社团 1
节点 701: 社团 17
节点 702: 社团 19
节点 703: 社团 19
节点 704: 社团 1
节点 705: 社团 5
节点 706: 社团 11
节点 707: 社团 11
节点 708: 社团 11
节点 709: 社团 1
节点 710: 社团 1
节点 711: 社团 19
节点 712: 社团 19
节点 713: 社团 19
节点 714: 社团 1
节点 715: 社团 1
节点 716: 社团 1
节点 717: 社团 1
节点 718: 社团 1
节点 719: 社团 1
节点 720: 社团 5
节点 721: 社团 5
节点 722: 社团 5
节点 723: 社团 5
节点 724: 社团 5
节点 725: 社团 5
节点 726: 社团 1
节点 727: 社团 1
节点 728: 社团 1
节点 729: 社团 1
节点 730: 社团 0
节点 731: 社团 0
节点 732: 社团 0
节点 733: 社团 0
节点 734: 社团 0
节点 735: 社团 0
节点 736: 社团 1
节点 737: 社团 6
节点 738: 社团 6
节点 739: 社团 6
节点 740: 社团 6
节点 741: 社团 6
节点 742: 社团 6
节点 743: 社团 6
节点 744: 社团 6
节点 745: 社团 20
节点 746: 社团 20
节点 747: 社团 20
节点 748: 社团 17
节点 749: 社团 5
节点 750: 社团 5
节点 751: 社团 1
节点 752: 社团 1
节点 753: 社团 1
节点 754: 社团 1
节点 755: 社团 1
节点 756: 社团 20
节点 757: 社团 20
节点 758: 社团 20
节点 759: 社团 20
节点 760: 社团 1
节点 761: 社团 1
节点 762: 社团 1
节点 763: 社团 1
节点 764: 社团 20
节点 765: 社团 20
节点 766: 社团 20
节点 767: 社团 20
节点 768: 社团 20
节点 769: 社团 20
节点 770: 社团 1
节点 771: 社团 1
节点 772: 社团 1
节点 773: 社团 1
节点 774: 社团 1
节点 775: 社团 1
节点 776: 社团 1
节点 777: 社团 1
节点 778: 社团 1
节点 779: 社团 0
节点 780: 社团 0
节点 781: 社团 1
节点 782: 社团 1
节点 783: 社团 1
节点 784: 社团 20
节点 785: 社团 20
节点 786: 社团 20
节点 787: 社团 20
节点 788: 社团 20
节点 789: 社团 1
节点 790: 社团 10
节点 791: 社团 10
节点 792: 社团 10
节点 793: 社团 10
节点 794: 社团 10
节点 795: 社团 10
节点 796: 社团 1
节点 797: 社团 14
节点 798: 社团 1
节点 799: 社团 1
节点 800: 社团 8
节点 801: 社团 8
节点 802: 社团 8
节点 803: 社团 8
节点 804: 社团 8
节点 805: 社团 8
节点 806: 社团 8
节点 807: 社团 8
节点 808: 社团 18
节点 809: 社团 18
节点 810: 社团 18
节点 811: 社团 18
节点 812: 社团 18
节点 813: 社团 18
节点 814: 社团 18
节点 815: 社团 18
节点 816: 社团 18
节点 817: 社团 18
节点 818: 社团 1
节点 819: 社团 1
节点 820: 社团 1
节点 821: 社团 1
节点 822: 社团 1
节点 823: 社团 1
节点 824: 社团 1
节点 825: 社团 0
节点 826: 社团 16
节点 827: 社团 1
节点 828: 社团 1
节点 829: 社团 20
节点 830: 社团 20
节点 831: 社团 20
节点 832: 社团 20
节点 833: 社团 20
节点 834: 社团 5
节点 835: 社团 5
节点 836: 社团 5
节点 837: 社团 19
节点 838: 社团 1
节点 839: 社团 1
节点 840: 社团 1
节点 841: 社团 17
节点 842: 社团 17
节点 843: 社团 17
节点 844: 社团 5
节点 845: 社团 5
节点 846: 社团 5
节点 847: 社团 5
节点 848: 社团 1
节点 849: 社团 1
节点 850: 社团 1
节点 851: 社团 1
节点 852: 社团 1
节点 853: 社团 7
节点 854: 社团 5
节点 855: 社团 15
节点 856: 社团 15
节点 857: 社团 15
节点 858: 社团 15
节点 859: 社团 15
节点 860: 社团 15
节点 861: 社团 15
节点 862: 社团 15
节点 863: 社团 15
节点 864: 社团 15
节点 865: 社团 15
节点 866: 社团 1
节点 867: 社团 1
节点 868: 社团 20
节点 869: 社团 20
节点 870: 社团 1
节点 871: 社团 1
节点 872: 社团 1
节点 873: 社团 1
节点 874: 社团 1
节点 875: 社团 1
节点 876: 社团 1
节点 877: 社团 1
节点 878: 社团 5
节点 879: 社团 1
节点 880: 社团 1
节点 881: 社团 5
节点 882: 社团 5
节点 883: 社团 1
节点 884: 社团 1
节点 885: 社团 1
节点 886: 社团 7
节点 887: 社团 20
节点 888: 社团 1
节点 889: 社团 5
节点 890: 社团 1
节点 891: 社团 1
节点 892: 社团 5
节点 893: 社团 5
节点 894: 社团 5
节点 895: 社团 5
节点 896: 社团 5
节点 897: 社团 5
节点 898: 社团 1
节点 899: 社团 1
节点 900: 社团 1
节点 901: 社团 1
节点 902: 社团 1
节点 903: 社团 19
节点 904: 社团 19
节点 905: 社团 2
节点 906: 社团 2
节点 907: 社团 2
节点 908: 社团 2
节点 909: 社团 2
节点 910: 社团 2
节点 911: 社团 2
节点 912: 社团 2
节点 913: 社团 2
节点 914: 社团 2
节点 915: 社团 1
节点 916: 社团 1
节点 917: 社团 1
节点 918: 社团 1
节点 919: 社团 3
节点 920: 社团 3
节点 921: 社团 3
节点 922: 社团 3
节点 923: 社团 3
节点 924: 社团 3
节点 925: 社团 20
节点 926: 社团 20
节点 927: 社团 3
节点 928: 社团 16
节点 929: 社团 2
节点 930: 社团 2
节点 931: 社团 2
节点 932: 社团 20
节点 933: 社团 20
节点 934: 社团 20
节点 935: 社团 20
节点 936: 社团 20
节点 937: 社团 6
节点 938: 社团 6
节点 939: 社团 6
节点 940: 社团 6
节点 941: 社团 6
节点 942: 社团 6
节点 943: 社团 1
节点 944: 社团 1
节点 945: 社团 1
节点 946: 社团 1
节点 947: 社团 1
节点 948: 社团 7
节点 949: 社团 0
节点 950: 社团 0
节点 951: 社团 0
节点 952: 社团 0
节点 953: 社团 0
节点 954: 社团 0
节点 955: 社团 1
节点 956: 社团 1
节点 957: 社团 5
节点 958: 社团 5
节点 959: 社团 0
节点 960: 社团 5
节点 961: 社团 4
节点 962: 社团 4
节点 963: 社团 4
节点 964: 社团 20
节点 965: 社团 11
节点 966: 社团 11
节点 967: 社团 11
节点 968: 社团 18
节点 969: 社团 1
节点 970: 社团 1
节点 971: 社团 1
节点 972: 社团 1
节点 973: 社团 1
节点 974: 社团 1
节点 975: 社团 1
节点 976: 社团 1
节点 977: 社团 1
节点 978: 社团 1
节点 979: 社团 1
节点 980: 社团 1
节点 981: 社团 14
节点 982: 社团 14
节点 983: 社团 14
节点 984: 社团 14
节点 985: 社团 14
节点 986: 社团 14
节点 987: 社团 14
节点 988: 社团 14
节点 989: 社团 14
节点 990: 社团 14
节点 991: 社团 11
节点 992: 社团 11
节点 993: 社团 11
节点 994: 社团 1
节点 995: 社团 1
节点 996: 社团 11
节点 997: 社团 1
节点 998: 社团 11
节点 999: 社团 1
节点 1000: 社团 1
节点 1001: 社团 1
节点 1002: 社团 1
节点 1003: 社团 14
节点 1004: 社团 14
节点 1005: 社团 14
节点 1006: 社团 14
节点 1007: 社团 11
节点 1008: 社团 11
节点 1009: 社团 11
节点 1010: 社团 11
节点 1011: 社团 11
节点 1012: 社团 11
节点 1013: 社团 11
节点 1014: 社团 11
节点 1015: 社团 11
节点 1016: 社团 11
节点 1017: 社团 11
节点 1018: 社团 11
节点 1019: 社团 11
节点 1020: 社团 11
节点 1021: 社团 11
节点 1022: 社团 11
节点 1023: 社团 11
节点 1024: 社团 1
节点 1025: 社团 1
节点 1026: 社团 18
节点 1027: 社团 18
节点 1028: 社团 11
节点 1029: 社团 11
节点 1030: 社团 11
节点 1031: 社团 11
节点 1032: 社团 8
节点 1033: 社团 20
节点 1034: 社团 20
节点 1035: 社团 20
节点 1036: 社团 1
节点 1037: 社团 0
节点 1038: 社团 0
节点 1039: 社团 0
节点 1040: 社团 0
节点 1041: 社团 1
节点 1042: 社团 20
节点 1043: 社团 20
节点 1044: 社团 0
节点 1045: 社团 1
节点 1046: 社团 1
节点 1047: 社团 16
节点 1048: 社团 16
节点 1049: 社团 16
节点 1050: 社团 16
节点 1051: 社团 16
节点 1052: 社团 16
节点 1053: 社团 16
节点 1054: 社团 20
节点 1055: 社团 1
节点 1056: 社团 1
节点 1057: 社团 11
节点 1058: 社团 15
节点 1059: 社团 1
节点 1060: 社团 1
节点 1061: 社团 15
节点 1062: 社团 20
节点 1063: 社团 1
节点 1064: 社团 1
节点 1065: 社团 13
节点 1066: 社团 1
节点 1067: 社团 1
节点 1068: 社团 1
节点 1069: 社团 1
节点 1070: 社团 1
节点 1071: 社团 1
节点 1072: 社团 1
节点 1073: 社团 14
节点 1074: 社团 1
节点 1075: 社团 1
节点 1076: 社团 9
节点 1077: 社团 9
节点 1078: 社团 9
节点 1079: 社团 9
节点 1080: 社团 13
节点 1081: 社团 13
节点 1082: 社团 13
节点 1083: 社团 13
节点 1084: 社团 13
节点 1085: 社团 13
节点 1086: 社团 13
节点 1087: 社团 1
节点 1088: 社团 16
节点 1089: 社团 1
节点 1090: 社团 1
节点 1091: 社团 1
节点 1092: 社团 11
节点 1093: 社团 1
节点 1094: 社团 1
节点 1095: 社团 1
节点 1096: 社团 1
节点 1097: 社团 14
