# Supplementary material for: K-Means Community Detection Algorithm Based on Density Peaks
Source: Entropy (Basel). 2026 Jan 29;28(2):152. doi: 10.3390/e28020152 (PMC12939416; doi:10.3390/e28020152)
Supplement: Supplementary file 1 [file entropy-28-00152-s001.zip › data/dolphins.txt]

0  0  0  0  0  0  0  0  0  0  1  0  0  0  1  1  0  0  0  0  0  0  0  0  0  0  0  0  0  0  0  0  0  0  0  0  0  0  0  0  1  0  1  0  0  0  0  1  0  0  0  0  0  0  0  0  0  0  0  0  0  0
0  0  0  0  0  0  0  0  0  0  0  0  0  0  0  0  0  1  0  1  0  0  0  0  0  0  1  1  1  0  0  0  0  0  0  0  1  0  0  0  0  1  0  0  0  0  0  0  0  0  0  0  0  0  1  0  0  0  0  0  0  0
0  0  0  0  0  0  0  0  0  0  1  0  0  0  0  0  0  0  0  0  0  0  0  0  0  0  0  0  0  0  0  0  0  0  0  0  0  0  0  0  0  0  1  0  1  0  0  0  0  0  0  0  0  0  0  0  0  0  0  0  0  1
0  0  0  0  0  0  0  0  1  0  0  0  0  0  1  0  0  0  0  0  0  0  0  0  0  0  0  0  0  0  0  0  0  0  0  0  0  0  0  0  0  0  0  0  0  0  0  0  0  0  0  0  0  0  0  0  0  0  0  1  0  0
0  0  0  0  0  0  0  0  0  0  0  0  0  0  0  0  0  0  0  0  0  0  0  0  0  0  0  0  0  0  0  0  0  0  0  0  0  0  0  0  0  0  0  0  0  0  0  0  0  0  0  1  0  0  0  0  0  0  0  0  0  0
0  0  0  0  0  0  0  0  0  1  0  0  0  1  0  0  0  0  0  0  0  0  0  0  0  0  0  0  0  0  0  0  0  0  0  0  0  0  0  0  0  0  0  0  0  0  0  0  0  0  0  0  0  0  0  0  1  1  0  0  0  0
0  0  0  0  0  0  0  0  0  1  0  0  0  1  0  0  0  1  0  0  0  0  0  0  0  0  0  0  0  0  0  0  0  0  0  0  0  0  0  0  0  0  0  0  0  0  0  0  0  0  0  0  0  0  1  0  1  1  0  0  0  0
0  0  0  0  0  0  0  0  0  0  0  0  0  0  0  0  0  0  0  1  0  0  0  0  0  0  0  1  0  0  1  0  0  0  0  0  0  0  0  0  1  0  0  0  0  0  0  0  0  0  0  0  0  0  1  0  0  0  0  0  0  0
0  0  0  1  0  0  0  0  0  0  0  0  0  0  0  0  0  0  0  0  1  0  0  0  0  0  0  0  1  0  0  0  0  0  0  0  0  1  0  0  0  0  0  0  0  1  0  0  0  0  0  0  0  0  0  0  0  0  0  1  0  0
0  0  0  0  0  1  1  0  0  0  0  0  0  1  0  0  0  1  0  0  0  0  0  0  0  0  0  0  0  0  0  0  1  0  0  0  0  0  0  0  0  1  0  0  0  0  0  0  0  0  0  0  0  0  0  0  0  1  0  0  0  0
1  0  1  0  0  0  0  0  0  0  0  0  0  0  0  0  0  0  0  0  0  0  0  0  0  0  0  0  0  1  0  0  0  0  0  0  0  0  0  0  0  0  1  0  0  0  0  1  0  0  0  0  0  0  0  0  0  0  0  0  0  0
0  0  0  0  0  0  0  0  0  0  0  0  0  0  0  0  0  0  0  0  0  0  0  0  0  0  0  0  0  0  0  0  0  0  0  0  0  0  0  0  0  0  0  0  0  0  0  0  0  0  0  1  0  0  0  0  0  0  0  0  0  0
0  0  0  0  0  0  0  0  0  0  0  0  0  0  0  0  0  0  0  0  0  0  0  0  0  0  0  0  0  0  0  0  0  1  0  0  0  0  0  0  0  0  0  0  0  0  0  0  0  0  0  0  0  0  0  0  0  0  0  0  0  0
0  0  0  0  0  1  1  0  0  1  0  0  0  0  0  0  0  1  0  0  0  0  0  0  0  0  0  0  0  0  0  0  1  0  0  0  0  0  0  0  0  1  0  0  0  0  0  0  0  0  0  0  0  0  1  0  0  1  0  0  0  0
1  0  0  1  0  0  0  0  0  0  0  0  0  0  0  0  1  0  0  0  0  0  0  0  1  0  0  0  0  0  0  0  0  1  1  0  0  1  1  0  1  0  0  1  0  0  0  0  0  0  1  0  1  0  0  0  0  0  0  0  0  0
1  0  0  0  0  0  0  0  0  0  0  0  0  0  0  0  0  0  1  0  0  0  0  0  1  0  0  0  0  0  0  0  0  0  0  0  0  0  0  0  1  0  0  0  0  1  0  0  0  0  0  0  0  0  0  1  0  0  0  1  0  0
0  0  0  0  0  0  0  0  0  0  0  0  0  0  1  0  0  0  0  0  1  0  0  0  0  0  0  0  0  0  0  0  0  1  0  0  0  1  1  0  0  0  0  0  0  0  0  0  0  0  1  0  0  0  0  0  0  0  0  0  0  0
0  1  0  0  0  0  1  0  0  1  0  0  0  1  0  0  0  0  0  0  0  0  1  0  0  1  0  1  0  0  0  1  0  0  0  0  0  0  0  0  0  0  0  0  0  0  0  0  0  0  0  0  0  0  0  0  0  1  0  0  0  0
0  0  0  0  0  0  0  0  0  0  0  0  0  0  0  1  0  0  0  0  1  1  0  0  1  0  0  0  0  1  0  0  0  0  0  0  0  0  0  0  0  0  0  0  0  1  0  0  0  0  0  1  0  0  0  0  0  0  0  0  0  0
0  1  0  0  0  0  0  1  0  0  0  0  0  0  0  0  0  0  0  0  0  0  0  0  0  0  0  0  0  0  1  0  0  0  0  0  0  0  0  0  0  0  0  0  0  0  0  0  0  0  0  0  0  0  1  0  0  0  0  0  0  0
0  0  0  0  0  0  0  0  1  0  0  0  0  0  0  0  1  0  1  0  0  0  0  0  0  0  0  0  1  0  0  0  0  0  0  0  1  0  1  0  0  0  0  0  1  0  0  1  0  0  1  0  0  0  0  0  0  0  0  0  0  0
0  0  0  0  0  0  0  0  0  0  0  0  0  0  0  0  0  0  1  0  0  0  0  0  0  0  0  0  0  1  0  0  0  1  0  0  0  1  0  0  0  0  0  0  0  1  0  0  0  0  0  1  0  0  0  0  0  0  0  0  0  0
0  0  0  0  0  0  0  0  0  0  0  0  0  0  0  0  0  1  0  0  0  0  0  0  0  0  0  0  0  0  0  0  0  0  0  0  0  0  0  0  0  0  0  0  0  0  0  0  0  0  0  0  0  0  0  0  0  0  0  0  0  0
0  0  0  0  0  0  0  0  0  0  0  0  0  0  0  0  0  0  0  0  0  0  0  0  0  0  0  0  0  0  0  0  0  0  0  0  1  0  0  0  0  0  0  0  0  1  0  0  0  0  0  1  0  0  0  0  0  0  0  0  0  0
0  0  0  0  0  0  0  0  0  0  0  0  0  0  1  1  0  0  1  0  0  0  0  0  0  0  0  0  0  1  0  0  0  0  0  0  0  0  0  0  0  0  0  0  0  1  0  0  0  0  0  1  0  0  0  0  0  0  0  0  0  0
0  0  0  0  0  0  0  0  0  0  0  0  0  0  0  0  0  1  0  0  0  0  0  0  0  0  1  1  0  0  0  0  0  0  0  0  0  0  0  0  0  0  0  0  0  0  0  0  0  0  0  0  0  0  0  0  0  0  0  0  0  0
0  1  0  0  0  0  0  0  0  0  0  0  0  0  0  0  0  0  0  0  0  0  0  0  0  1  0  1  0  0  0  0  0  0  0  0  0  0  0  0  0  0  0  0  0  0  0  0  0  0  0  0  0  0  0  0  0  0  0  0  0  0
0  1  0  0  0  0  0  1  0  0  0  0  0  0  0  0  0  1  0  0  0  0  0  0  0  1  1  0  0  0  0  0  0  0  0  0  0  0  0  0  0  0  0  0  0  0  0  0  0  0  0  0  0  0  0  0  0  0  0  0  0  0
0  1  0  0  0  0  0  0  1  0  0  0  0  0  0  0  0  0  0  0  1  0  0  0  0  0  0  0  0  0  1  0  0  0  0  0  0  0  0  0  0  0  0  0  0  0  0  1  0  0  0  0  0  0  0  0  0  0  0  0  0  0
0  0  0  0  0  0  0  0  0  0  1  0  0  0  0  0  0  0  1  0  0  1  0  0  1  0  0  0  0  0  0  0  0  0  0  1  0  0  0  0  0  0  0  1  0  1  0  0  0  0  0  1  1  0  0  0  0  0  0  0  0  0
0  0  0  0  0  0  0  1  0  0  0  0  0  0  0  0  0  0  0  1  0  0  0  0  0  0  0  0  1  0  0  0  0  0  0  0  0  0  0  0  0  0  1  0  0  0  0  1  0  0  0  0  0  0  0  0  0  0  0  0  0  0
0  0  0  0  0  0  0  0  0  0  0  0  0  0  0  0  0  1  0  0  0  0  0  0  0  0  0  0  0  0  0  0  0  0  0  0  0  0  0  0  0  0  0  0  0  0  0  0  0  0  0  0  0  0  0  0  0  0  0  0  0  0
0  0  0  0  0  0  0  0  0  1  0  0  0  1  0  0  0  0  0  0  0  0  0  0  0  0  0  0  0  0  0  0  0  0  0  0  0  0  0  0  0  0  0  0  0  0  0  0  0  0  0  0  0  0  0  0  0  0  0  0  1  0
0  0  0  0  0  0  0  0  0  0  0  0  1  0  1  0  1  0  0  0  0  1  0  0  0  0  0  0  0  0  0  0  0  0  1  0  0  1  1  0  1  0  0  1  0  0  0  0  0  0  1  0  0  0  0  0  0  0  0  0  0  0
0  0  0  0  0  0  0  0  0  0  0  0  0  0  1  0  0  0  0  0  0  0  0  0  0  0  0  0  0  0  0  0  0  1  0  0  0  1  0  0  0  0  0  0  1  0  0  0  0  1  0  0  0  0  0  0  0  0  0  0  0  0
0  0  0  0  0  0  0  0  0  0  0  0  0  0  0  0  0  0  0  0  0  0  0  0  0  0  0  0  0  1  0  0  0  0  0  0  0  0  0  0  0  0  0  0  0  0  0  0  0  0  0  0  0  0  0  0  0  0  0  0  0  0
0  1  0  0  0  0  0  0  0  0  0  0  0  0  0  0  0  0  0  0  1  0  0  1  0  0  0  0  0  0  0  0  0  0  0  0  0  1  0  1  1  0  0  0  0  0  0  0  0  0  0  0  0  0  0  0  0  0  0  1  0  0
0  0  0  0  0  0  0  0  1  0  0  0  0  0  1  0  1  0  0  0  0  1  0  0  0  0  0  0  0  0  0  0  0  1  1  0  1  0  0  0  1  0  0  1  0  1  0  0  0  0  0  0  0  0  0  0  0  0  0  0  0  1
0  0  0  0  0  0  0  0  0  0  0  0  0  0  1  0  1  0  0  0  1  0  0  0  0  0  0  0  0  0  0  0  0  1  0  0  0  0  0  0  0  0  0  1  1  0  0  0  0  0  0  0  1  0  0  0  0  0  1  0  0  0
0  0  0  0  0  0  0  0  0  0  0  0  0  0  0  0  0  0  0  0  0  0  0  0  0  0  0  0  0  0  0  0  0  0  0  0  1  0  0  0  0  0  0  0  0  0  0  0  0  0  0  0  0  0  0  0  0  1  0  0  0  0
1  0  0  0  0  0  0  1  0  0  0  0  0  0  1  1  0  0  0  0  0  0  0  0  0  0  0  0  0  0  0  0  0  1  0  0  1  1  0  0  0  0  0  0  0  0  0  0  0  0  0  0  1  0  0  0  0  0  0  0  0  0
0  1  0  0  0  0  0  0  0  1  0  0  0  1  0  0  0  0  0  0  0  0  0  0  0  0  0  0  0  0  0  0  0  0  0  0  0  0  0  0  0  0  0  0  0  0  0  0  0  0  0  0  0  0  1  0  0  1  0  0  0  0
1  0  1  0  0  0  0  0  0  0  1  0  0  0  0  0  0  0  0  0  0  0  0  0  0  0  0  0  0  0  1  0  0  0  0  0  0  0  0  0  0  0  0  0  0  0  0  1  0  0  1  0  0  0  0  0  0  0  0  0  0  0
0  0  0  0  0  0  0  0  0  0  0  0  0  0  1  0  0  0  0  0  0  0  0  0  0  0  0  0  0  1  0  0  0  1  0  0  0  1  1  0  0  0  0  0  0  0  1  0  0  0  0  0  0  1  0  0  0  0  0  0  0  0
0  0  1  0  0  0  0  0  0  0  0  0  0  0  0  0  0  0  0  0  1  0  0  0  0  0  0  0  0  0  0  0  0  0  1  0  0  0  1  0  0  0  0  0  0  0  0  0  0  0  0  0  0  0  0  0  0  0  0  0  0  0
0  0  0  0  0  0  0  0  1  0  0  0  0  0  0  1  0  0  1  0  0  1  0  1  1  0  0  0  0  1  0  0  0  0  0  0  0  1  0  0  0  0  0  0  0  0  0  0  0  0  1  1  0  0  0  0  0  0  0  1  0  0
0  0  0  0  0  0  0  0  0  0  0  0  0  0  0  0  0  0  0  0  0  0  0  0  0  0  0  0  0  0  0  0  0  0  0  0  0  0  0  0  0  0  0  1  0  0  0  0  0  1  0  0  0  0  0  0  0  0  0  0  0  0
1  0  0  0  0  0  0  0  0  0  1  0  0  0  0  0  0  0  0  0  1  0  0  0  0  0  0  0  1  0  1  0  0  0  0  0  0  0  0  0  0  0  1  0  0  0  0  0  0  0  0  0  0  0  0  0  0  0  0  0  0  0
0  0  0  0  0  0  0  0  0  0  0  0  0  0  0  0  0  0  0  0  0  0  0  0  0  0  0  0  0  0  0  0  0  0  0  0  0  0  0  0  0  0  0  0  0  0  0  0  0  0  0  0  0  0  0  0  0  1  0  0  0  0
0  0  0  0  0  0  0  0  0  0  0  0  0  0  0  0  0  0  0  0  0  0  0  0  0  0  0  0  0  0  0  0  0  0  1  0  0  0  0  0  0  0  0  0  0  0  1  0  0  0  0  0  0  0  0  0  0  0  0  0  0  0
0  0  0  0  0  0  0  0  0  0  0  0  0  0  1  0  1  0  0  0  1  0  0  0  0  0  0  0  0  0  0  0  0  1  0  0  0  0  0  0  0  0  1  0  0  1  0  0  0  0  0  1  0  0  0  0  0  0  0  0  0  0
0  0  0  0  1  0  0  0  0  0  0  1  0  0  0  0  0  0  1  0  0  1  0  1  1  0  0  0  0  1  0  0  0  0  0  0  0  0  0  0  0  0  0  0  0  1  0  0  0  0  1  0  0  0  0  1  0  0  0  0  0  0
0  0  0  0  0  0  0  0  0  0  0  0  0  0  1  0  0  0  0  0  0  0  0  0  0  0  0  0  0  1  0  0  0  0  0  0  0  0  1  0  1  0  0  0  0  0  0  0  0  0  0  0  0  0  0  0  0  0  0  0  0  0
0  0  0  0  0  0  0  0  0  0  0  0  0  0  0  0  0  0  0  0  0  0  0  0  0  0  0  0  0  0  0  0  0  0  0  0  0  0  0  0  0  0  0  1  0  0  0  0  0  0  0  0  0  0  0  0  0  0  0  0  0  1
0  1  0  0  0  0  1  1  0  0  0  0  0  1  0  0  0  0  0  1  0  0  0  0  0  0  0  0  0  0  0  0  0  0  0  0  0  0  0  0  0  1  0  0  0  0  0  0  0  0  0  0  0  0  0  0  0  1  0  0  0  0
0  0  0  0  0  0  0  0  0  0  0  0  0  0  0  1  0  0  0  0  0  0  0  0  0  0  0  0  0  0  0  0  0  0  0  0  0  0  0  0  0  0  0  0  0  0  0  0  0  0  0  1  0  0  0  0  0  0  0  0  0  0
0  0  0  0  0  1  1  0  0  0  0  0  0  0  0  0  0  0  0  0  0  0  0  0  0  0  0  0  0  0  0  0  0  0  0  0  0  0  0  0  0  0  0  0  0  0  0  0  0  0  0  0  0  0  0  0  0  0  0  0  0  0
0  0  0  0  0  1  1  0  0  1  0  0  0  1  0  0  0  1  0  0  0  0  0  0  0  0  0  0  0  0  0  0  0  0  0  0  0  0  0  1  0  1  0  0  0  0  0  0  1  0  0  0  0  0  1  0  0  0  0  0  0  0
0  0  0  0  0  0  0  0  0  0  0  0  0  0  0  0  0  0  0  0  0  0  0  0  0  0  0  0  0  0  0  0  0  0  0  0  0  0  1  0  0  0  0  0  0  0  0  0  0  0  0  0  0  0  0  0  0  0  0  0  0  0
0  0  0  1  0  0  0  0  1  0  0  0  0  0  0  1  0  0  0  0  0  0  0  0  0  0  0  0  0  0  0  0  0  0  0  0  1  0  0  0  0  0  0  0  0  1  0  0  0  0  0  0  0  0  0  0  0  0  0  0  0  0
0  0  0  0  0  0  0  0  0  0  0  0  0  0  0  0  0  0  0  0  0  0  0  0  0  0  0  0  0  0  0  0  1  0  0  0  0  0  0  0  0  0  0  0  0  0  0  0  0  0  0  0  0  0  0  0  0  0  0  0  0  0
0  0  1  0  0  0  0  0  0  0  0  0  0  0  0  0  0  0  0  0  0  0  0  0  0  0  0  0  0  0  0  0  0  0  0  0  0  1  0  0  0  0  0  0  0  0  0  0  0  0  0  0  0  1  0  0  0  0  0  0  0  0
