# Supplementary material for: K-Means Community Detection Algorithm Based on Density Peaks
Source: Entropy (Basel). 2026 Jan 29;28(2):152. doi: 10.3390/e28020152 (PMC12939416; doi:10.3390/e28020152)
Supplement: Supplementary file 1 [file entropy-28-00152-s001.zip › data/dolphins_true.txt]

0	0
1	1
2	0
3	0
4	0
5	1
6	1
7	1
8	0
9	1
10	0
11	0
12	0
13	1
14	0
15	0
16	0
17	1
18	0
19	1
20	0
21	0
22	1
23	0
24	0
25	1
26	1
27	1
28	0
29	0
30	0
31	1
32	1
33	0
34	0
35	0
36	0
37	0
38	0
39	0
40	0
41	1
42	0
43	0
44	0
45	0
46	0
47	0
48	1
49	0
50	0
51	0
52	0
53	0
54	1
55	0
56	1
57	1
58	0
59	0
60	1
61	0
