# Supplementary material for: K-Means Community Detection Algorithm Based on Density Peaks
Source: Entropy (Basel). 2026 Jan 29;28(2):152. doi: 10.3390/e28020152 (PMC12939416; doi:10.3390/e28020152)
Supplement: Supplementary file 1 [file entropy-28-00152-s001.zip › data/football_true.txt]

0	0
1	1
2	3
3	4
4	0
5	4
6	3
7	8
8	8
9	0
10	4
11	10
12	7
13	3
14	7
15	3
16	0
17	9
18	7
19	2
20	9
21	8
22	8
23	0
24	10
25	1
26	7
27	9
28	11
29	2
30	2
31	7
32	3
33	1
34	7
35	2
36	6
37	1
38	7
39	3
40	4
41	0
42	6
43	7
44	5
45	1
46	11
47	3
48	5
49	11
50	10
51	8
52	4
53	11
54	7
55	2
56	9
57	5
58	11
59	10
60	3
61	7
62	9
63	10
64	3
65	9
66	5
67	11
68	8
69	10
70	9
71	7
72	4
73	11
74	4
75	5
76	9
77	8
78	8
79	2
80	6
81	4
82	6
83	11
84	4
85	7
86	5
87	9
88	11
89	1
90	6
91	5
92	5
93	0
94	2
95	9
96	9
97	10
98	4
99	7
100	3
101	2
102	4
103	1
104	0
105	1
106	3
107	4
108	8
109	1
110	5
111	8
112	5
113	9
114	11
