# Supplementary material for: K-Means Community Detection Algorithm Based on Density Peaks
Source: Entropy (Basel). 2026 Jan 29;28(2):152. doi: 10.3390/e28020152 (PMC12939416; doi:10.3390/e28020152)
Supplement: Supplementary file 1 [file entropy-28-00152-s001.zip › data/karate_result.txt]

真实网络划分的结果:
节点 1: 社团 0
节点 2: 社团 0
节点 3: 社团 1
节点 4: 社团 0
节点 5: 社团 0
节点 6: 社团 0
节点 7: 社团 0
节点 8: 社团 0
节点 9: 社团 1
节点 10: 社团 1
节点 11: 社团 0
节点 12: 社团 0
节点 13: 社团 0
节点 14: 社团 0
节点 15: 社团 1
节点 16: 社团 1
节点 17: 社团 0
节点 18: 社团 0
节点 19: 社团 1
节点 20: 社团 0
节点 21: 社团 1
节点 22: 社团 0
节点 23: 社团 1
节点 24: 社团 1
节点 25: 社团 1
节点 26: 社团 1
节点 27: 社团 1
节点 28: 社团 1
节点 29: 社团 1
节点 30: 社团 1
节点 31: 社团 1
节点 32: 社团 1
节点 33: 社团 1
节点 34: 社团 1
