# Supplementary material for: K-Means Community Detection Algorithm Based on Density Peaks
Source: Entropy (Basel). 2026 Jan 29;28(2):152. doi: 10.3390/e28020152 (PMC12939416; doi:10.3390/e28020152)
Supplement: Supplementary file 1 [file entropy-28-00152-s001.zip › data/karate_true.txt]

0	0
1	0
2	0
3	0
4	0
5	0
6	0
7	0
8	1
9	1
10	0
11	0
12	0
13	0
14	1
15	1
16	0
17	0
18	1
19	0
20	1
21	0
22	1
23	1
24	1
25	1
26	1
27	1
28	1
29	1
30	1
31	1
32	1
33	1
