# Supplementary material for: K-Means Community Detection Algorithm Based on Density Peaks
Source: Entropy (Basel). 2026 Jan 29;28(2):152. doi: 10.3390/e28020152 (PMC12939416; doi:10.3390/e28020152)
Supplement: Supplementary file 1 [file entropy-28-00152-s001.zip › data/LFRA1_true.txt]

0	2
1	1
2	0
3	1
4	1
5	2
6	2
7	1
8	1
9	2
10	1
11	1
12	1
13	1
14	2
15	0
16	0
17	1
18	2
19	2
20	1
21	0
22	1
23	1
24	2
25	1
26	1
27	1
28	2
29	1
30	1
31	2
32	0
33	1
34	0
35	1
36	0
37	2
38	2
39	2
40	0
41	0
42	0
43	0
44	1
45	2
46	2
47	0
48	2
49	0
50	0
51	1
52	0
53	0
54	2
55	2
56	1
57	2
58	1
59	0
60	1
61	2
62	0
63	1
64	1
65	2
66	1
67	1
68	1
69	0
70	1
71	0
72	1
73	2
74	2
75	0
76	0
77	0
78	1
79	2
80	1
81	0
82	2
83	1
84	0
85	0
86	2
87	0
88	1
89	2
90	0
91	1
92	0
93	2
94	1
95	2
96	2
97	1
98	2
99	1
100	2
101	1
102	2
103	2
104	0
105	1
106	2
107	1
108	0
109	1
110	1
111	1
112	0
113	2
114	2
115	1
116	0
117	1
118	2
119	0
120	1
121	1
122	0
123	1
124	1
125	1
126	2
127	0
128	2
129	1
130	2
131	2
132	2
133	2
134	1
135	2
136	1
137	0
138	2
139	0
140	1
141	0
142	2
143	1
144	1
145	2
146	0
147	0
148	1
149	0
150	0
151	2
152	1
153	1
154	0
155	1
156	1
157	0
158	1
159	2
160	2
161	1
162	0
163	2
164	0
165	2
166	0
167	2
168	2
169	1
170	1
171	0
172	0
173	2
174	2
175	1
176	1
177	1
178	1
179	1
180	0
181	2
182	2
183	2
184	1
185	0
186	0
187	0
188	0
189	2
190	0
191	0
192	0
193	0
194	2
195	2
196	2
197	0
198	0
199	1
200	1
201	2
202	2
203	1
204	2
205	1
206	0
207	1
208	2
209	0
210	1
211	2
212	2
213	0
214	0
215	1
216	0
217	2
218	1
219	2
220	2
221	2
222	1
223	1
224	1
225	2
226	1
227	0
228	2
229	0
230	2
231	2
232	1
233	2
234	1
235	2
236	2
237	0
238	0
239	1
240	0
241	2
242	2
243	0
244	2
245	1
246	2
247	2
248	2
249	2
250	1
251	0
252	1
253	2
254	1
255	0
256	2
257	1
258	1
259	2
260	1
261	2
262	0
263	0
264	1
265	0
266	2
267	2
268	2
269	2
270	2
271	2
272	1
273	2
274	2
275	2
276	0
277	0
278	1
279	2
280	2
281	0
282	2
283	1
284	2
285	2
286	0
287	2
288	1
289	1
290	1
291	0
292	1
293	2
294	1
295	0
296	1
297	0
298	2
299	2
300	0
301	1
302	1
303	2
304	0
305	2
306	2
307	1
308	2
309	2
310	2
311	2
312	2
313	1
314	0
315	2
316	2
317	0
318	1
319	1
320	1
321	2
322	2
323	1
324	2
325	0
326	1
327	2
328	0
329	0
330	1
331	2
332	0
333	2
334	0
335	0
336	1
337	2
338	1
339	2
340	0
341	1
342	2
343	2
344	1
345	1
346	2
347	2
348	1
349	0
350	0
351	1
352	1
353	2
354	1
355	0
356	1
357	0
358	1
359	2
360	2
361	1
362	1
363	1
364	0
365	2
366	0
367	1
368	2
369	1
370	1
371	0
372	2
373	1
374	2
375	2
376	2
377	0
378	0
379	1
380	1
381	0
382	1
383	1
384	1
385	1
386	1
387	0
388	1
389	0
390	0
391	2
392	0
393	1
394	1
395	1
396	1
397	0
398	2
399	0
400	2
401	0
402	0
403	0
404	1
405	1
406	0
407	2
408	1
409	0
410	0
411	2
412	0
413	1
414	0
415	2
416	0
417	1
418	0
419	1
420	2
421	2
422	0
423	2
424	1
425	1
426	0
427	0
428	0
429	0
430	0
431	1
432	1
433	1
434	1
435	1
436	1
437	0
438	1
439	2
440	0
441	0
442	2
443	2
444	0
445	0
446	1
447	2
448	0
449	2
450	0
451	2
452	1
453	1
454	0
455	2
456	1
457	2
458	1
459	2
460	0
461	2
462	2
463	2
464	1
465	2
466	0
467	0
468	2
469	2
470	1
471	0
472	2
473	1
474	1
475	2
476	0
477	1
478	0
479	2
480	1
481	1
482	0
483	2
484	0
485	2
486	0
487	0
488	0
489	0
490	1
491	1
492	1
493	1
494	2
495	0
496	0
497	1
498	1
499	1
500	2
501	0
502	2
503	0
504	2
505	2
506	2
507	2
508	2
509	1
510	1
511	0
512	2
513	0
514	0
515	2
516	2
517	0
518	1
519	0
520	2
521	2
522	2
523	2
524	2
525	1
526	0
527	2
528	1
529	2
530	1
531	0
532	0
533	1
534	1
535	2
536	1
537	1
538	0
539	1
540	0
541	0
542	1
543	0
544	0
545	1
546	1
547	2
548	2
549	2
550	2
551	0
552	2
553	2
554	0
555	1
556	0
557	2
558	0
559	0
560	0
561	1
562	2
563	1
564	1
565	1
566	2
567	2
568	0
569	2
570	1
571	2
572	1
573	2
574	2
575	0
576	0
577	2
578	0
579	1
580	0
581	1
582	0
583	1
584	1
585	1
586	1
587	0
588	2
589	0
590	2
591	0
592	1
593	2
594	2
595	1
596	0
597	1
598	0
599	1
600	1
601	0
602	2
603	1
604	1
605	2
606	1
607	0
608	0
609	0
610	2
611	1
612	1
613	1
614	2
615	2
616	2
617	1
618	2
619	1
620	1
621	2
622	2
623	1
624	1
625	0
626	2
627	1
628	0
629	1
630	1
631	0
632	2
633	0
634	0
635	2
636	1
637	0
638	2
639	2
640	1
641	1
642	2
643	0
644	1
645	1
646	1
647	0
648	2
649	2
650	1
651	2
652	2
653	2
654	1
655	1
656	0
657	1
658	1
659	2
660	2
661	0
662	0
663	0
664	0
665	0
666	2
667	0
668	1
669	0
670	0
671	2
672	2
673	0
674	2
675	0
676	2
677	2
678	2
679	2
680	1
681	1
682	0
683	2
684	2
685	0
686	2
687	1
688	1
689	1
690	1
691	2
692	2
693	1
694	1
695	0
696	2
697	1
698	0
699	1
700	2
701	2
702	1
703	2
704	2
705	2
706	1
707	0
708	0
709	1
710	2
711	2
712	1
713	1
714	2
715	0
716	0
717	2
718	1
719	2
720	2
721	1
722	2
723	0
724	0
725	2
726	0
727	0
728	0
729	2
730	0
731	0
732	0
733	2
734	2
735	2
736	2
737	1
738	2
739	1
740	2
741	1
742	0
743	0
744	1
745	2
746	0
747	2
748	2
749	0
750	2
751	2
752	1
753	0
754	0
755	2
756	0
757	1
758	0
759	0
760	1
761	1
762	1
763	0
764	2
765	1
766	2
767	2
768	1
769	2
770	2
771	0
772	0
773	0
774	1
775	1
776	0
777	2
778	0
779	1
780	0
781	1
782	0
783	1
784	0
785	2
786	1
787	2
788	0
789	1
790	0
791	0
792	2
793	2
794	2
795	0
796	2
797	1
798	0
799	1
800	2
801	1
802	0
803	1
804	0
805	0
806	0
807	0
808	2
809	1
810	1
811	1
812	2
813	2
814	2
815	1
816	1
817	2
818	2
819	0
820	2
821	2
822	1
823	0
824	1
825	2
826	2
827	1
828	1
829	0
830	1
831	1
832	2
833	0
834	0
835	2
836	0
837	1
838	1
839	1
840	1
841	1
842	1
843	2
844	0
845	2
846	1
847	0
848	2
849	2
850	0
851	1
852	1
853	0
854	2
855	2
856	2
857	0
858	1
859	0
860	2
861	1
862	0
863	0
864	1
865	1
866	2
867	0
868	2
869	2
870	1
871	1
872	2
873	1
874	2
875	1
876	2
877	2
878	2
879	0
880	1
881	1
882	2
883	1
884	2
885	1
886	1
887	2
888	0
889	1
890	1
891	1
892	2
893	0
894	1
895	0
896	1
897	1
898	1
899	0
900	2
901	1
902	2
903	2
904	2
905	0
906	1
907	0
908	2
909	2
910	0
911	2
912	2
913	2
914	2
915	1
916	2
917	2
918	2
919	1
920	1
921	1
922	0
923	0
924	1
925	2
926	2
927	1
928	1
929	0
930	1
931	2
932	1
933	1
934	0
935	0
936	1
937	0
938	0
939	1
940	2
941	1
942	0
943	1
944	2
945	0
946	2
947	0
948	0
949	1
950	1
951	1
952	0
953	1
954	2
955	2
956	2
957	0
958	0
959	2
960	2
961	0
962	2
963	1
964	0
965	1
966	1
967	2
968	0
969	2
970	1
971	2
972	0
973	0
974	1
975	0
976	0
977	2
978	2
979	0
980	1
981	0
982	1
983	2
984	1
985	2
986	1
987	2
988	2
989	0
990	0
991	0
992	1
993	2
994	2
995	2
996	2
997	0
998	0
999	0
