# Supplementary material for: K-Means Community Detection Algorithm Based on Density Peaks
Source: Entropy (Basel). 2026 Jan 29;28(2):152. doi: 10.3390/e28020152 (PMC12939416; doi:10.3390/e28020152)
Supplement: Supplementary file 1 [file entropy-28-00152-s001.zip › data/LFRA2_true.txt]

0	4
1	1
2	2
3	2
4	3
5	4
6	0
7	2
8	0
9	2
10	5
11	2
12	5
13	4
14	3
15	5
16	1
17	2
18	3
19	1
20	4
21	1
22	0
23	0
24	0
25	0
26	1
27	3
28	2
29	0
30	2
31	4
32	5
33	5
34	0
35	4
36	4
37	5
38	3
39	3
40	3
41	4
42	4
43	4
44	1
45	2
46	2
47	3
48	2
49	5
50	5
51	2
52	5
53	4
54	3
55	2
56	5
57	4
58	2
59	2
60	1
61	4
62	4
63	2
64	2
65	2
66	4
67	2
68	2
69	0
70	5
71	1
72	0
73	2
74	3
75	4
76	2
77	5
78	4
79	1
80	1
81	3
82	4
83	4
84	0
85	2
86	1
87	2
88	5
89	0
90	5
91	3
92	1
93	1
94	2
95	0
96	1
97	3
98	2
99	4
100	2
101	2
102	3
103	2
104	4
105	2
106	2
107	1
108	2
109	0
110	3
111	5
112	0
113	4
114	5
115	3
116	4
117	1
118	2
119	1
120	3
121	3
122	4
123	3
124	5
125	5
126	1
127	0
128	5
129	4
130	1
131	2
132	3
133	0
134	2
135	2
136	5
137	4
138	3
139	5
140	5
141	1
142	4
143	1
144	4
145	0
146	0
147	4
148	1
149	5
150	5
151	5
152	3
153	5
154	0
155	5
156	5
157	1
158	2
159	2
160	2
161	2
162	1
163	0
164	0
165	2
166	0
167	5
168	2
169	3
170	3
171	4
172	5
173	5
174	2
175	2
176	4
177	3
178	1
179	4
180	0
181	5
182	2
183	2
184	2
185	0
186	0
187	3
188	1
189	5
190	5
191	5
192	2
193	3
194	2
195	5
196	0
197	0
198	2
199	2
200	3
201	5
202	0
203	2
204	3
205	4
206	0
207	1
208	2
209	3
210	5
211	0
212	1
213	5
214	3
215	2
216	2
217	3
218	1
219	1
220	4
221	1
222	4
223	1
224	4
225	5
226	4
227	0
228	1
229	1
230	3
231	3
232	2
233	1
234	4
235	1
236	1
237	5
238	4
239	1
240	3
241	0
242	1
243	0
244	2
245	0
246	2
247	2
248	0
249	1
250	3
251	1
252	1
253	0
254	4
255	4
256	4
257	5
258	0
259	2
260	1
261	2
262	5
263	5
264	1
265	4
266	1
267	4
268	3
269	4
270	3
271	1
272	4
273	5
274	3
275	5
276	1
277	1
278	0
279	4
280	0
281	2
282	0
283	4
284	5
285	2
286	0
287	1
288	5
289	3
290	3
291	4
292	5
293	4
294	3
295	2
296	0
297	4
298	1
299	1
300	1
301	1
302	2
303	0
304	4
305	0
306	0
307	2
308	0
309	5
310	5
311	2
312	1
313	4
314	2
315	2
316	1
317	3
318	3
319	1
320	1
321	0
322	1
323	1
324	5
325	3
326	0
327	2
328	0
329	1
330	3
331	3
332	1
333	2
334	2
335	3
336	4
337	0
338	4
339	0
340	4
341	2
342	5
343	4
344	1
345	1
346	4
347	2
348	5
349	3
350	2
351	3
352	2
353	2
354	0
355	0
356	1
357	4
358	1
359	0
360	3
361	5
362	5
363	3
364	2
365	1
366	4
367	2
368	1
369	0
370	1
371	2
372	4
373	0
374	1
375	0
376	3
377	3
378	3
379	4
380	2
381	2
382	1
383	3
384	1
385	2
386	2
387	5
388	0
389	3
390	0
391	4
392	5
393	2
394	1
395	0
396	0
397	4
398	5
399	5
400	4
401	3
402	1
403	2
404	4
405	1
406	2
407	1
408	1
409	3
410	4
411	3
412	3
413	0
414	5
415	1
416	4
417	1
418	2
419	1
420	4
421	2
422	1
423	2
424	2
425	3
426	1
427	5
428	3
429	3
430	2
431	0
432	1
433	5
434	4
435	4
436	2
437	3
438	2
439	0
440	2
441	0
442	2
443	2
444	4
445	0
446	3
447	0
448	0
449	5
450	0
451	5
452	0
453	4
454	1
455	1
456	3
457	4
458	4
459	1
460	2
461	1
462	2
463	2
464	0
465	3
466	3
467	1
468	2
469	3
470	0
471	0
472	3
473	5
474	0
475	1
476	2
477	1
478	4
479	4
480	3
481	2
482	0
483	1
484	1
485	2
486	1
487	1
488	2
489	0
490	0
491	0
492	2
493	5
494	2
495	1
496	1
497	2
498	4
499	5
500	2
501	3
502	5
503	4
504	3
505	3
506	4
507	2
508	3
509	2
510	0
511	1
512	4
513	1
514	1
515	1
516	4
517	3
518	0
519	4
520	4
521	1
522	4
523	2
524	4
525	5
526	3
527	3
528	3
529	2
530	0
531	5
532	5
533	2
534	4
535	2
536	4
537	1
538	1
539	2
540	0
541	0
542	0
543	3
544	2
545	1
546	1
547	4
548	2
549	0
550	0
551	1
552	2
553	1
554	2
555	3
556	0
557	0
558	3
559	3
560	2
561	2
562	2
563	4
564	0
565	4
566	2
567	2
568	4
569	2
570	4
571	4
572	1
573	3
574	1
575	4
576	0
577	3
578	1
579	4
580	2
581	2
582	4
583	1
584	5
585	2
586	1
587	1
588	1
589	2
590	1
591	1
592	1
593	0
594	1
595	4
596	2
597	2
598	3
599	2
600	1
601	2
602	1
603	3
604	0
605	5
606	0
607	5
608	4
609	0
610	5
611	3
612	0
613	4
614	2
615	3
616	3
617	5
618	2
619	4
620	3
621	2
622	3
623	4
624	5
625	5
626	0
627	2
628	3
629	5
630	2
631	1
632	4
633	1
634	3
635	0
636	2
637	3
638	0
639	4
640	2
641	0
642	5
643	5
644	2
645	3
646	5
647	1
648	1
649	0
650	0
651	2
652	2
653	3
654	1
655	1
656	0
657	0
658	2
659	1
660	5
661	4
662	5
663	5
664	4
665	2
666	2
667	3
668	3
669	3
670	5
671	0
672	2
673	5
674	1
675	5
676	5
677	1
678	1
679	1
680	5
681	0
682	4
683	1
684	1
685	1
686	3
687	2
688	5
689	0
690	3
691	1
692	1
693	3
694	4
695	1
696	5
697	4
698	4
699	0
700	4
701	5
702	1
703	1
704	1
705	4
706	1
707	1
708	1
709	2
710	3
711	5
712	2
713	4
714	1
715	0
716	5
717	1
718	3
719	0
720	1
721	2
722	5
723	3
724	5
725	2
726	4
727	5
728	4
729	1
730	1
731	3
732	1
733	0
734	1
735	3
736	1
737	4
738	4
739	1
740	5
741	5
742	1
743	5
744	2
745	1
746	4
747	5
748	4
749	1
750	0
751	5
752	0
753	2
754	2
755	3
756	1
757	0
758	2
759	2
760	4
761	4
762	0
763	1
764	2
765	0
766	0
767	2
768	2
769	0
770	2
771	4
772	2
773	3
774	1
775	5
776	2
777	5
778	5
779	5
780	5
781	1
782	2
783	2
784	2
785	2
786	5
787	1
788	3
789	5
790	2
791	0
792	2
793	5
794	3
795	0
796	4
797	5
798	4
799	1
800	3
801	1
802	0
803	3
804	1
805	2
806	3
807	3
808	1
809	4
810	1
811	2
812	5
813	2
814	1
815	1
816	0
817	1
818	4
819	3
820	4
821	0
822	2
823	2
824	1
825	5
826	4
827	3
828	4
829	1
830	0
831	0
832	1
833	1
834	0
835	1
836	1
837	5
838	1
839	5
840	2
841	4
842	1
843	2
844	2
845	2
846	1
847	0
848	3
849	0
850	1
851	5
852	3
853	0
854	3
855	2
856	0
857	0
858	0
859	3
860	1
861	0
862	2
863	2
864	3
865	1
866	5
867	4
868	1
869	4
870	4
871	1
872	2
873	5
874	0
875	1
876	2
877	0
878	0
879	4
880	2
881	3
882	3
883	2
884	2
885	2
886	5
887	5
888	0
889	0
890	2
891	2
892	1
893	0
894	4
895	3
896	5
897	5
898	2
899	5
900	4
901	0
902	3
903	2
904	1
905	2
906	4
907	4
908	5
909	5
910	3
911	3
912	1
913	4
914	3
915	1
916	5
917	3
918	1
919	5
920	5
921	1
922	4
923	4
924	4
925	3
926	0
927	2
928	4
929	1
930	2
931	0
932	0
933	3
934	1
935	2
936	1
937	3
938	5
939	3
940	4
941	3
942	5
943	1
944	4
945	1
946	1
947	4
948	5
949	4
950	2
951	3
952	4
953	4
954	0
955	1
956	5
957	4
958	1
959	4
960	4
961	1
962	0
963	5
964	4
965	2
966	1
967	0
968	0
969	5
970	2
971	1
972	5
973	4
974	2
975	4
976	0
977	3
978	5
979	5
980	2
981	4
982	2
983	1
984	1
985	2
986	3
987	2
988	5
989	0
990	2
991	2
992	1
993	3
994	4
995	0
996	1
997	3
998	2
999	1
1000	1
1001	1
1002	4
1003	5
1004	5
1005	0
1006	5
1007	0
1008	0
1009	5
1010	2
1011	1
1012	2
1013	3
1014	4
1015	2
1016	3
1017	4
1018	2
1019	3
1020	2
1021	0
1022	0
1023	2
1024	4
1025	1
1026	5
1027	5
1028	3
1029	5
1030	4
1031	1
1032	1
1033	4
1034	1
1035	4
1036	2
1037	1
1038	4
1039	3
1040	3
1041	1
1042	0
1043	1
1044	3
1045	5
1046	1
1047	5
1048	0
1049	4
1050	3
1051	0
1052	3
1053	4
1054	2
1055	2
1056	0
1057	4
1058	2
1059	4
1060	2
1061	3
1062	5
1063	0
1064	3
1065	3
1066	0
1067	4
1068	3
1069	0
1070	3
1071	1
1072	2
1073	1
1074	1
1075	5
1076	4
1077	3
1078	2
1079	3
1080	4
1081	4
1082	5
1083	2
1084	1
1085	2
1086	2
1087	2
1088	3
1089	4
1090	1
1091	5
1092	4
1093	2
1094	2
1095	0
1096	0
1097	1
1098	1
1099	5
1100	1
1101	5
1102	4
1103	0
1104	0
1105	2
1106	3
1107	3
1108	1
1109	1
1110	4
1111	1
1112	1
1113	0
1114	3
1115	0
1116	1
1117	1
1118	3
1119	4
1120	0
1121	2
1122	3
1123	1
1124	2
1125	1
1126	2
1127	0
1128	5
1129	2
1130	4
1131	0
1132	2
1133	4
1134	3
1135	4
1136	3
1137	4
1138	4
1139	2
1140	5
1141	5
1142	0
1143	3
1144	1
1145	2
1146	1
1147	2
1148	1
1149	2
1150	5
1151	1
1152	2
1153	3
1154	4
1155	5
1156	0
1157	3
1158	1
1159	2
1160	1
1161	1
1162	3
1163	0
1164	2
1165	4
1166	4
1167	5
1168	1
1169	0
1170	2
1171	5
1172	0
1173	2
1174	5
1175	1
1176	1
1177	3
1178	3
1179	5
1180	3
1181	5
1182	2
1183	1
1184	1
1185	5
1186	0
1187	5
1188	1
1189	1
1190	3
1191	1
1192	0
1193	3
1194	2
1195	1
1196	3
1197	1
1198	2
1199	0
1200	1
1201	4
1202	1
1203	3
1204	3
1205	0
1206	0
1207	2
1208	2
1209	0
1210	3
1211	4
1212	0
1213	3
1214	3
1215	5
1216	4
1217	3
1218	5
1219	2
1220	5
1221	1
1222	2
1223	0
1224	1
1225	1
1226	5
1227	2
1228	3
1229	5
1230	5
1231	1
1232	4
1233	0
1234	3
1235	3
1236	0
1237	2
1238	2
1239	5
1240	0
1241	4
1242	4
1243	1
1244	2
1245	5
1246	5
1247	3
1248	3
1249	4
1250	1
1251	2
1252	2
1253	1
1254	2
1255	3
1256	4
1257	4
1258	2
1259	2
1260	2
1261	3
1262	3
1263	1
1264	2
1265	2
1266	2
1267	0
1268	4
1269	1
1270	0
1271	3
1272	5
1273	2
1274	4
1275	5
1276	1
1277	1
1278	2
1279	2
1280	1
1281	2
1282	5
1283	0
1284	1
1285	0
1286	1
1287	3
1288	4
1289	4
1290	2
1291	5
1292	4
1293	3
1294	2
1295	4
1296	3
1297	2
1298	1
1299	0
1300	5
1301	3
1302	3
1303	2
1304	2
1305	3
1306	2
1307	2
1308	3
1309	0
1310	5
1311	3
1312	1
1313	0
1314	4
1315	0
1316	0
1317	4
1318	5
1319	5
1320	2
1321	4
1322	3
1323	1
1324	4
1325	2
1326	0
1327	4
1328	1
1329	4
1330	4
1331	4
1332	1
1333	5
1334	0
1335	3
1336	0
1337	4
1338	0
1339	0
1340	2
1341	4
1342	2
1343	1
1344	4
1345	2
1346	2
1347	5
1348	5
1349	1
1350	1
1351	2
1352	2
1353	1
1354	5
1355	1
1356	0
1357	2
1358	4
1359	2
1360	3
1361	4
1362	5
1363	1
1364	2
1365	4
1366	3
1367	3
1368	0
1369	5
1370	0
1371	0
1372	4
1373	5
1374	3
1375	2
1376	3
1377	5
1378	1
1379	5
1380	4
1381	0
1382	1
1383	1
1384	1
1385	4
1386	3
1387	3
1388	2
1389	4
1390	2
1391	5
1392	1
1393	5
1394	5
1395	1
1396	5
1397	5
1398	1
1399	4
1400	4
1401	5
1402	4
1403	2
1404	0
1405	3
1406	5
1407	2
1408	0
1409	4
1410	4
1411	1
1412	2
1413	4
1414	4
1415	1
1416	4
1417	2
1418	0
1419	1
1420	1
1421	2
1422	3
1423	4
1424	5
1425	2
1426	1
1427	2
1428	0
1429	1
1430	2
1431	4
1432	1
1433	1
1434	3
1435	1
1436	2
1437	2
1438	0
1439	4
1440	0
1441	0
1442	5
1443	0
1444	0
1445	1
1446	2
1447	4
1448	0
1449	5
1450	3
1451	3
1452	0
1453	2
1454	2
1455	5
1456	4
1457	1
1458	3
1459	4
1460	3
1461	5
1462	0
1463	1
1464	1
1465	3
1466	3
1467	0
1468	3
1469	0
1470	4
1471	1
1472	3
1473	1
1474	5
1475	4
1476	1
1477	5
1478	5
1479	1
1480	5
1481	1
1482	1
1483	5
1484	1
1485	0
1486	2
1487	4
1488	2
1489	1
1490	2
1491	4
1492	2
1493	3
1494	2
1495	2
1496	0
1497	0
1498	2
1499	5
1500	4
1501	5
1502	0
1503	2
1504	2
1505	3
1506	5
1507	0
1508	2
1509	3
1510	2
1511	5
1512	0
1513	0
1514	3
1515	1
1516	3
1517	2
1518	1
1519	4
1520	3
1521	2
1522	1
1523	2
1524	5
1525	1
1526	1
1527	3
1528	3
1529	3
1530	2
1531	3
1532	2
1533	1
1534	3
1535	2
1536	3
1537	0
1538	3
1539	5
1540	5
1541	2
1542	1
1543	0
1544	2
1545	4
1546	0
1547	0
1548	3
1549	4
1550	5
1551	0
1552	1
1553	2
1554	1
1555	4
1556	3
1557	3
1558	4
1559	3
1560	4
1561	5
1562	5
1563	4
1564	2
1565	1
1566	4
1567	4
1568	3
1569	4
1570	2
1571	2
1572	4
1573	2
1574	0
1575	2
1576	4
1577	3
1578	4
1579	2
1580	1
1581	3
1582	2
1583	0
1584	1
1585	2
1586	1
1587	4
1588	1
1589	5
1590	3
1591	2
1592	3
1593	2
1594	4
1595	0
1596	2
1597	2
1598	2
1599	2
1600	1
1601	1
1602	1
1603	3
1604	2
1605	5
1606	5
1607	2
1608	4
1609	1
1610	3
1611	3
1612	1
1613	4
1614	2
1615	5
1616	5
1617	4
1618	3
1619	5
1620	3
1621	2
1622	2
1623	0
1624	3
1625	5
1626	2
1627	2
1628	4
1629	4
1630	1
1631	3
1632	3
1633	1
1634	4
1635	5
1636	0
1637	0
1638	1
1639	2
1640	4
1641	4
1642	4
1643	0
1644	3
1645	5
1646	4
1647	0
1648	5
1649	3
1650	3
1651	3
1652	3
1653	1
1654	2
1655	2
1656	2
1657	3
1658	0
1659	0
1660	2
1661	4
1662	1
1663	0
1664	4
1665	4
1666	4
1667	1
1668	4
1669	0
1670	2
1671	0
1672	5
1673	3
1674	3
1675	5
1676	4
1677	4
1678	5
1679	2
1680	4
1681	2
1682	4
1683	5
1684	1
1685	4
1686	2
1687	0
1688	1
1689	3
1690	1
1691	1
1692	0
1693	2
1694	3
1695	5
1696	2
1697	0
1698	1
1699	4
1700	0
1701	5
1702	0
1703	0
1704	2
1705	0
1706	5
1707	4
1708	4
1709	5
1710	4
1711	3
1712	2
1713	5
1714	2
1715	4
1716	5
1717	1
1718	4
1719	2
1720	3
1721	4
1722	1
1723	5
1724	4
1725	4
1726	5
1727	3
1728	2
1729	1
1730	4
1731	3
1732	0
1733	2
1734	4
1735	4
1736	1
1737	4
1738	1
1739	0
1740	4
1741	1
1742	0
1743	4
1744	4
1745	4
1746	2
1747	1
1748	1
1749	3
1750	3
1751	5
1752	2
1753	3
1754	2
1755	2
1756	3
1757	3
1758	5
1759	0
1760	2
1761	1
1762	1
1763	1
1764	0
1765	4
1766	2
1767	5
1768	3
1769	1
1770	2
1771	2
1772	3
1773	4
1774	0
1775	4
1776	0
1777	1
1778	3
1779	5
1780	1
1781	3
1782	2
1783	3
1784	2
1785	4
1786	0
1787	3
1788	1
1789	5
1790	3
1791	0
1792	3
1793	0
1794	5
1795	3
1796	2
1797	0
1798	4
1799	4
1800	4
1801	5
1802	1
1803	4
1804	1
1805	4
1806	3
1807	2
1808	2
1809	0
1810	2
1811	3
1812	2
1813	0
1814	0
1815	4
1816	3
1817	4
1818	5
1819	0
1820	4
1821	5
1822	0
1823	2
1824	0
1825	4
1826	3
1827	2
1828	2
1829	2
1830	5
1831	1
1832	0
1833	1
1834	4
1835	2
1836	1
1837	2
1838	4
1839	2
1840	3
1841	3
1842	1
1843	1
1844	5
1845	2
1846	3
1847	3
1848	1
1849	2
1850	0
1851	4
1852	4
1853	5
1854	3
1855	1
1856	0
1857	2
1858	3
1859	4
1860	1
1861	2
1862	4
1863	2
1864	4
1865	5
1866	1
1867	1
1868	0
1869	3
1870	3
1871	3
1872	4
1873	3
1874	1
1875	4
1876	3
1877	5
1878	5
1879	2
1880	0
1881	5
1882	3
1883	2
1884	3
1885	5
1886	2
1887	3
1888	4
1889	1
1890	1
1891	3
1892	5
1893	1
1894	2
1895	5
1896	3
1897	3
1898	1
1899	3
1900	1
1901	1
1902	1
1903	1
1904	5
1905	0
1906	5
1907	0
1908	2
1909	4
1910	0
1911	0
1912	0
1913	2
1914	4
1915	2
1916	0
1917	4
1918	2
1919	2
1920	2
1921	5
1922	0
1923	0
1924	2
1925	1
1926	1
1927	3
1928	0
1929	1
1930	3
1931	2
1932	2
1933	2
1934	0
1935	2
1936	5
1937	4
1938	1
1939	0
1940	3
1941	2
1942	4
1943	1
1944	4
1945	2
1946	2
1947	1
1948	1
1949	5
1950	1
1951	0
1952	2
1953	5
1954	0
1955	4
1956	0
1957	5
1958	4
1959	3
1960	4
1961	4
1962	2
1963	5
1964	2
1965	2
1966	2
1967	0
1968	4
1969	3
1970	4
1971	0
1972	5
1973	4
1974	4
1975	3
1976	4
1977	3
1978	1
1979	5
1980	3
1981	3
1982	4
1983	2
1984	3
1985	1
1986	5
1987	0
1988	5
1989	3
1990	1
1991	3
1992	1
1993	1
1994	0
1995	2
1996	1
1997	5
1998	3
1999	2
