# Supplementary material for: K-Means Community Detection Algorithm Based on Density Peaks
Source: Entropy (Basel). 2026 Jan 29;28(2):152. doi: 10.3390/e28020152 (PMC12939416; doi:10.3390/e28020152)
Supplement: Supplementary file 1 [file entropy-28-00152-s001.zip › data/LFRA3_true.txt]

0	0
1	5
2	9
3	8
4	4
5	6
6	6
7	2
8	1
9	9
10	3
11	0
12	6
13	1
14	2
15	7
16	3
17	8
18	1
19	9
20	5
21	4
22	3
23	5
24	3
25	8
26	1
27	6
28	7
29	8
30	9
31	9
32	1
33	4
34	7
35	1
36	5
37	6
38	3
39	1
40	6
41	7
42	1
43	8
44	4
45	5
46	0
47	1
48	5
49	8
50	1
51	7
52	8
53	0
54	8
55	0
56	6
57	6
58	0
59	0
60	3
61	8
62	0
63	3
64	8
65	7
66	0
67	5
68	8
69	4
70	7
71	2
72	6
73	2
74	9
75	4
76	2
77	5
78	6
79	8
80	1
81	7
82	3
83	0
84	1
85	3
86	9
87	7
88	4
89	4
90	2
91	3
92	9
93	3
94	5
95	3
96	2
97	0
98	1
99	5
100	7
101	0
102	7
103	6
104	8
105	1
106	4
107	0
108	7
109	1
110	2
111	3
112	9
113	1
114	8
115	5
116	0
117	4
118	4
119	8
120	0
121	9
122	6
123	3
124	9
125	4
126	7
127	9
128	7
129	7
130	7
131	4
132	1
133	7
134	6
135	1
136	8
137	5
138	9
139	9
140	2
141	7
142	9
143	4
144	2
145	9
146	9
147	6
148	8
149	8
150	1
151	4
152	6
153	9
154	7
155	9
156	7
157	2
158	1
159	5
160	3
161	9
162	9
163	7
164	4
165	3
166	2
167	7
168	5
169	0
170	5
171	3
172	4
173	9
174	3
175	6
176	3
177	4
178	6
179	2
180	3
181	1
182	8
183	1
184	6
185	3
186	9
187	6
188	9
189	3
190	1
191	5
192	8
193	5
194	0
195	9
196	7
197	7
198	8
199	7
200	3
201	1
202	6
203	6
204	9
205	8
206	9
207	7
208	8
209	6
210	7
211	6
212	4
213	7
214	8
215	9
216	8
217	4
218	3
219	4
220	5
221	7
222	5
223	0
224	7
225	4
226	8
227	6
228	4
229	4
230	9
231	5
232	9
233	5
234	7
235	4
236	4
237	3
238	1
239	5
240	2
241	3
242	6
243	4
244	6
245	7
246	3
247	1
248	9
249	6
250	5
251	2
252	4
253	8
254	9
255	2
256	9
257	5
258	9
259	1
260	1
261	3
262	0
263	8
264	1
265	5
266	9
267	5
268	5
269	1
270	8
271	5
272	8
273	1
274	3
275	6
276	2
277	7
278	1
279	1
280	5
281	4
282	8
283	4
284	8
285	4
286	5
287	0
288	9
289	6
290	1
291	5
292	2
293	1
294	0
295	1
296	4
297	8
298	3
299	1
300	4
301	1
302	4
303	7
304	4
305	0
306	5
307	5
308	9
309	3
310	1
311	9
312	9
313	6
314	4
315	6
316	8
317	6
318	5
319	4
320	5
321	8
322	8
323	0
324	7
325	4
326	4
327	0
328	0
329	6
330	5
331	7
332	3
333	4
334	7
335	0
336	7
337	3
338	8
339	3
340	9
341	4
342	7
343	4
344	0
345	3
346	4
347	5
348	6
349	4
350	7
351	7
352	3
353	6
354	0
355	3
356	2
357	8
358	0
359	1
360	2
361	6
362	7
363	5
364	8
365	1
366	3
367	4
368	8
369	7
370	6
371	9
372	1
373	6
374	2
375	4
376	2
377	2
378	8
379	9
380	6
381	1
382	1
383	3
384	3
385	8
386	8
387	8
388	3
389	3
390	7
391	9
392	8
393	2
394	5
395	8
396	3
397	9
398	2
399	8
400	5
401	3
402	8
403	9
404	5
405	5
406	8
407	8
408	0
409	3
410	2
411	1
412	6
413	9
414	0
415	6
416	6
417	4
418	2
419	1
420	4
421	7
422	2
423	8
424	8
425	5
426	3
427	5
428	2
429	5
430	5
431	4
432	9
433	4
434	8
435	6
436	4
437	7
438	6
439	3
440	1
441	4
442	7
443	4
444	7
445	6
446	4
447	8
448	1
449	6
450	6
451	3
452	6
453	4
454	4
455	9
456	4
457	7
458	6
459	2
460	6
461	5
462	3
463	0
464	0
465	8
466	0
467	5
468	4
469	9
470	2
471	7
472	4
473	5
474	8
475	8
476	5
477	7
478	0
479	1
480	2
481	5
482	0
483	6
484	8
485	4
486	7
487	6
488	1
489	7
490	3
491	2
492	6
493	1
494	6
495	0
496	3
497	9
498	4
499	6
500	9
501	8
502	7
503	0
504	3
505	3
506	6
507	4
508	1
509	7
510	3
511	1
512	4
513	0
514	9
515	0
516	3
517	5
518	3
519	7
520	6
521	5
522	9
523	6
524	8
525	3
526	6
527	8
528	8
529	8
530	0
531	7
532	5
533	4
534	7
535	6
536	4
537	8
538	3
539	1
540	2
541	3
542	1
543	6
544	1
545	8
546	3
547	5
548	9
549	6
550	7
551	7
552	4
553	1
554	3
555	2
556	3
557	9
558	9
559	9
560	4
561	5
562	3
563	5
564	1
565	7
566	4
567	8
568	5
569	1
570	8
571	9
572	4
573	9
574	4
575	8
576	2
577	3
578	3
579	4
580	7
581	0
582	1
583	7
584	0
585	2
586	1
587	1
588	1
589	7
590	1
591	8
592	6
593	4
594	1
595	7
596	9
597	5
598	0
599	7
600	8
601	1
602	1
603	6
604	2
605	1
606	9
607	4
608	3
609	2
610	1
611	8
612	0
613	5
614	7
615	8
616	4
617	0
618	3
619	5
620	9
621	3
622	8
623	4
624	0
625	2
626	6
627	5
628	8
629	7
630	8
631	3
632	8
633	5
634	6
635	9
636	5
637	0
638	5
639	5
640	0
641	5
642	7
643	9
644	8
645	8
646	1
647	4
648	4
649	9
650	7
651	0
652	9
653	0
654	8
655	8
656	1
657	5
658	2
659	6
660	6
661	6
662	8
663	7
664	6
665	8
666	4
667	0
668	6
669	8
670	7
671	4
672	4
673	4
674	4
675	3
676	3
677	8
678	9
679	6
680	9
681	3
682	4
683	9
684	5
685	4
686	8
687	5
688	1
689	9
690	3
691	9
692	2
693	9
694	8
695	1
696	4
697	4
698	9
699	0
700	6
701	6
702	3
703	2
704	1
705	4
706	1
707	7
708	3
709	2
710	4
711	0
712	4
713	4
714	9
715	8
716	0
717	4
718	9
719	9
720	0
721	6
722	6
723	5
724	5
725	4
726	8
727	0
728	4
729	5
730	3
731	5
732	7
733	1
734	9
735	8
736	4
737	1
738	9
739	3
740	6
741	3
742	8
743	1
744	7
745	4
746	0
747	7
748	4
749	1
750	4
751	5
752	8
753	4
754	3
755	6
756	9
757	8
758	6
759	3
760	2
761	0
762	5
763	7
764	4
765	2
766	0
767	7
768	5
769	8
770	8
771	9
772	6
773	6
774	7
775	2
776	8
777	6
778	0
779	9
780	6
781	0
782	2
783	8
784	6
785	3
786	0
787	0
788	7
789	8
790	2
791	8
792	1
793	4
794	8
795	8
796	6
797	3
798	5
799	0
800	6
801	9
802	1
803	3
804	5
805	8
806	4
807	0
808	5
809	6
810	5
811	0
812	6
813	0
814	0
815	1
816	4
817	6
818	8
819	8
820	2
821	1
822	8
823	2
824	4
825	0
826	7
827	5
828	1
829	0
830	7
831	0
832	5
833	0
834	0
835	0
836	8
837	1
838	3
839	4
840	0
841	6
842	3
843	8
844	8
845	1
846	4
847	8
848	9
849	0
850	8
851	4
852	5
853	2
854	4
855	1
856	4
857	7
858	6
859	2
860	5
861	4
862	9
863	4
864	5
865	9
866	5
867	3
868	4
869	8
870	8
871	5
872	1
873	0
874	2
875	6
876	5
877	4
878	7
879	1
880	9
881	8
882	0
883	3
884	2
885	3
886	6
887	8
888	4
889	1
890	5
891	4
892	3
893	6
894	5
895	7
896	4
897	8
898	9
899	8
900	3
901	4
902	4
903	6
904	7
905	0
906	3
907	5
908	9
909	3
910	1
911	6
912	3
913	0
914	8
915	3
916	6
917	4
918	8
919	4
920	6
921	9
922	0
923	4
924	2
925	3
926	3
927	1
928	4
929	6
930	9
931	7
932	1
933	3
934	4
935	3
936	8
937	2
938	3
939	9
940	4
941	0
942	5
943	4
944	4
945	1
946	0
947	3
948	7
949	4
950	4
951	2
952	7
953	5
954	9
955	3
956	7
957	7
958	6
959	7
960	3
961	7
962	7
963	8
964	6
965	6
966	1
967	4
968	8
969	0
970	3
971	3
972	1
973	4
974	9
975	1
976	1
977	1
978	7
979	7
980	4
981	0
982	1
983	4
984	8
985	5
986	4
987	1
988	2
989	6
990	5
991	3
992	6
993	7
994	4
995	1
996	1
997	8
998	1
999	8
1000	6
1001	4
1002	4
1003	9
1004	2
1005	3
1006	5
1007	8
1008	4
1009	4
1010	5
1011	5
1012	1
1013	3
1014	3
1015	0
1016	9
1017	6
1018	8
1019	7
1020	1
1021	6
1022	3
1023	9
1024	1
1025	0
1026	7
1027	3
1028	7
1029	0
1030	6
1031	4
1032	8
1033	7
1034	6
1035	0
1036	2
1037	9
1038	7
1039	1
1040	0
1041	3
1042	1
1043	5
1044	5
1045	2
1046	8
1047	4
1048	9
1049	2
1050	4
1051	9
1052	0
1053	8
1054	4
1055	4
1056	2
1057	4
1058	0
1059	9
1060	5
1061	6
1062	4
1063	2
1064	6
1065	0
1066	2
1067	4
1068	6
1069	9
1070	5
1071	7
1072	0
1073	1
1074	1
1075	7
1076	7
1077	4
1078	1
1079	9
1080	6
1081	5
1082	4
1083	1
1084	7
1085	5
1086	4
1087	8
1088	6
1089	8
1090	1
1091	5
1092	8
1093	1
1094	5
1095	2
1096	6
1097	9
1098	2
1099	5
1100	8
1101	2
1102	8
1103	0
1104	9
1105	6
1106	2
1107	9
1108	2
1109	0
1110	4
1111	0
1112	7
1113	9
1114	3
1115	3
1116	4
1117	1
1118	3
1119	4
1120	1
1121	1
1122	1
1123	4
1124	2
1125	0
1126	4
1127	8
1128	2
1129	4
1130	9
1131	3
1132	6
1133	1
1134	2
1135	9
1136	0
1137	4
1138	4
1139	5
1140	5
1141	4
1142	3
1143	0
1144	4
1145	1
1146	3
1147	7
1148	7
1149	2
1150	1
1151	9
1152	9
1153	6
1154	4
1155	6
1156	2
1157	5
1158	8
1159	2
1160	3
1161	7
1162	4
1163	6
1164	1
1165	5
1166	4
1167	0
1168	3
1169	0
1170	4
1171	7
1172	4
1173	1
1174	6
1175	9
1176	2
1177	4
1178	3
1179	6
1180	4
1181	9
1182	5
1183	3
1184	4
1185	3
1186	7
1187	3
1188	6
1189	5
1190	4
1191	4
1192	5
1193	6
1194	3
1195	8
1196	8
1197	4
1198	6
1199	0
1200	5
1201	6
1202	9
1203	7
1204	9
1205	2
1206	5
1207	7
1208	6
1209	5
1210	4
1211	1
1212	9
1213	8
1214	1
1215	3
1216	0
1217	8
1218	8
1219	3
1220	1
1221	4
1222	1
1223	6
1224	9
1225	5
1226	3
1227	5
1228	4
1229	5
1230	3
1231	6
1232	6
1233	9
1234	2
1235	2
1236	4
1237	1
1238	7
1239	7
1240	4
1241	2
1242	8
1243	1
1244	6
1245	4
1246	3
1247	9
1248	2
1249	3
1250	6
1251	5
1252	7
1253	6
1254	8
1255	0
1256	5
1257	9
1258	1
1259	4
1260	3
1261	9
1262	5
1263	9
1264	0
1265	5
1266	0
1267	2
1268	3
1269	4
1270	5
1271	3
1272	5
1273	1
1274	8
1275	7
1276	1
1277	0
1278	2
1279	1
1280	6
1281	6
1282	0
1283	5
1284	2
1285	8
1286	0
1287	8
1288	7
1289	7
1290	7
1291	6
1292	8
1293	9
1294	4
1295	3
1296	8
1297	4
1298	5
1299	6
1300	8
1301	5
1302	2
1303	8
1304	6
1305	8
1306	1
1307	9
1308	6
1309	3
1310	6
1311	5
1312	6
1313	2
1314	9
1315	0
1316	0
1317	0
1318	0
1319	8
1320	7
1321	0
1322	4
1323	4
1324	9
1325	0
1326	9
1327	9
1328	4
1329	6
1330	0
1331	6
1332	9
1333	3
1334	0
1335	2
1336	1
1337	3
1338	0
1339	2
1340	9
1341	5
1342	3
1343	6
1344	8
1345	1
1346	8
1347	3
1348	9
1349	8
1350	8
1351	2
1352	8
1353	3
1354	1
1355	8
1356	3
1357	8
1358	8
1359	4
1360	1
1361	7
1362	7
1363	4
1364	1
1365	4
1366	6
1367	8
1368	7
1369	1
1370	7
1371	5
1372	3
1373	1
1374	4
1375	3
1376	7
1377	2
1378	7
1379	3
1380	9
1381	3
1382	1
1383	4
1384	8
1385	1
1386	4
1387	1
1388	6
1389	5
1390	4
1391	0
1392	4
1393	4
1394	4
1395	5
1396	4
1397	7
1398	7
1399	1
1400	1
1401	0
1402	0
1403	3
1404	1
1405	0
1406	8
1407	5
1408	9
1409	6
1410	2
1411	0
1412	6
1413	1
1414	4
1415	6
1416	1
1417	6
1418	3
1419	8
1420	4
1421	7
1422	5
1423	5
1424	4
1425	4
1426	3
1427	4
1428	6
1429	5
1430	6
1431	6
1432	2
1433	5
1434	0
1435	6
1436	8
1437	8
1438	9
1439	7
1440	9
1441	6
1442	1
1443	9
1444	1
1445	6
1446	6
1447	1
1448	0
1449	6
1450	3
1451	1
1452	4
1453	9
1454	3
1455	1
1456	7
1457	8
1458	5
1459	8
1460	6
1461	3
1462	6
1463	3
1464	6
1465	2
1466	5
1467	9
1468	8
1469	0
1470	7
1471	7
1472	8
1473	6
1474	7
1475	5
1476	5
1477	2
1478	3
1479	1
1480	6
1481	0
1482	3
1483	4
1484	8
1485	9
1486	2
1487	5
1488	2
1489	3
1490	1
1491	7
1492	6
1493	5
1494	8
1495	7
1496	6
1497	7
1498	9
1499	3
1500	5
1501	1
1502	6
1503	6
1504	3
1505	5
1506	0
1507	1
1508	0
1509	4
1510	0
1511	0
1512	0
1513	0
1514	3
1515	0
1516	4
1517	7
1518	9
1519	7
1520	4
1521	5
1522	3
1523	6
1524	5
1525	4
1526	9
1527	7
1528	7
1529	9
1530	8
1531	1
1532	0
1533	4
1534	7
1535	4
1536	9
1537	0
1538	8
1539	0
1540	7
1541	4
1542	0
1543	0
1544	1
1545	4
1546	4
1547	9
1548	4
1549	9
1550	8
1551	7
1552	7
1553	6
1554	0
1555	1
1556	3
1557	3
1558	8
1559	3
1560	8
1561	3
1562	3
1563	4
1564	5
1565	5
1566	3
1567	3
1568	1
1569	0
1570	3
1571	0
1572	6
1573	3
1574	8
1575	2
1576	5
1577	3
1578	5
1579	1
1580	4
1581	2
1582	1
1583	3
1584	7
1585	7
1586	6
1587	1
1588	0
1589	4
1590	1
1591	9
1592	9
1593	8
1594	3
1595	4
1596	4
1597	5
1598	3
1599	2
1600	5
1601	3
1602	4
1603	5
1604	9
1605	5
1606	4
1607	0
1608	4
1609	9
1610	4
1611	9
1612	5
1613	5
1614	9
1615	0
1616	0
1617	8
1618	6
1619	0
1620	1
1621	0
1622	0
1623	1
1624	8
1625	4
1626	1
1627	3
1628	4
1629	6
1630	8
1631	1
1632	0
1633	7
1634	4
1635	4
1636	6
1637	5
1638	2
1639	4
1640	9
1641	6
1642	8
1643	5
1644	8
1645	5
1646	3
1647	4
1648	9
1649	0
1650	6
1651	8
1652	4
1653	7
1654	4
1655	5
1656	2
1657	8
1658	2
1659	4
1660	8
1661	9
1662	1
1663	6
1664	9
1665	8
1666	9
1667	9
1668	8
1669	1
1670	9
1671	2
1672	4
1673	9
1674	0
1675	1
1676	4
1677	2
1678	0
1679	1
1680	1
1681	2
1682	4
1683	4
1684	7
1685	2
1686	9
1687	3
1688	4
1689	0
1690	1
1691	3
1692	8
1693	3
1694	4
1695	4
1696	1
1697	3
1698	3
1699	7
1700	4
1701	7
1702	9
1703	9
1704	6
1705	2
1706	5
1707	2
1708	1
1709	9
1710	8
1711	1
1712	0
1713	9
1714	1
1715	9
1716	9
1717	7
1718	8
1719	6
1720	1
1721	4
1722	9
1723	8
1724	4
1725	1
1726	6
1727	5
1728	0
1729	0
1730	2
1731	1
1732	6
1733	1
1734	9
1735	6
1736	4
1737	5
1738	6
1739	0
1740	4
1741	1
1742	6
1743	8
1744	6
1745	1
1746	4
1747	2
1748	9
1749	8
1750	2
1751	6
1752	7
1753	0
1754	8
1755	0
1756	4
1757	5
1758	6
1759	4
1760	5
1761	5
1762	3
1763	8
1764	8
1765	7
1766	1
1767	9
1768	4
1769	4
1770	3
1771	2
1772	6
1773	0
1774	9
1775	0
1776	5
1777	3
1778	7
1779	7
1780	3
1781	7
1782	1
1783	4
1784	8
1785	7
1786	9
1787	0
1788	1
1789	6
1790	1
1791	9
1792	3
1793	9
1794	5
1795	9
1796	0
1797	4
1798	3
1799	6
1800	3
1801	0
1802	8
1803	9
1804	1
1805	9
1806	3
1807	4
1808	2
1809	9
1810	8
1811	9
1812	3
1813	9
1814	9
1815	4
1816	3
1817	8
1818	0
1819	5
1820	2
1821	4
1822	5
1823	1
1824	1
1825	5
1826	8
1827	4
1828	9
1829	6
1830	3
1831	9
1832	6
1833	0
1834	8
1835	8
1836	9
1837	7
1838	9
1839	3
1840	6
1841	9
1842	7
1843	9
1844	5
1845	4
1846	4
1847	2
1848	8
1849	7
1850	5
1851	5
1852	4
1853	3
1854	2
1855	2
1856	6
1857	6
1858	6
1859	6
1860	4
1861	6
1862	4
1863	5
1864	0
1865	9
1866	6
1867	2
1868	6
1869	9
1870	7
1871	4
1872	6
1873	3
1874	4
1875	1
1876	7
1877	6
1878	6
1879	5
1880	4
1881	0
1882	6
1883	4
1884	8
1885	1
1886	5
1887	8
1888	5
1889	6
1890	9
1891	6
1892	2
1893	6
1894	5
1895	6
1896	6
1897	3
1898	4
1899	3
1900	3
1901	4
1902	3
1903	0
1904	4
1905	2
1906	2
1907	4
1908	5
1909	3
1910	5
1911	0
1912	0
1913	8
1914	2
1915	6
1916	7
1917	5
1918	5
1919	5
1920	8
1921	9
1922	8
1923	3
1924	8
1925	0
1926	7
1927	5
1928	2
1929	4
1930	2
1931	6
1932	4
1933	3
1934	5
1935	3
1936	0
1937	6
1938	9
1939	9
1940	4
1941	2
1942	5
1943	5
1944	9
1945	5
1946	3
1947	4
1948	1
1949	2
1950	2
1951	4
1952	9
1953	8
1954	2
1955	7
1956	4
1957	8
1958	3
1959	5
1960	4
1961	7
1962	9
1963	2
1964	3
1965	2
1966	5
1967	3
1968	1
1969	8
1970	6
1971	7
1972	8
1973	7
1974	6
1975	7
1976	1
1977	6
1978	4
1979	9
1980	9
1981	6
1982	0
1983	8
1984	8
1985	6
1986	4
1987	4
1988	1
1989	6
1990	6
1991	8
1992	0
1993	7
1994	9
1995	0
1996	9
1997	5
1998	3
1999	8
[truncated: 1,000 more rows]
