# Supplementary material for: K-Means Community Detection Algorithm Based on Density Peaks
Source: Entropy (Basel). 2026 Jan 29;28(2):152. doi: 10.3390/e28020152 (PMC12939416; doi:10.3390/e28020152)
Supplement: Supplementary file 1 [file entropy-28-00152-s001.zip › data/LFRA4_true.txt]

0 11
1 1
2 3
3 6
4 4
5 3
6 1
7 3
8 3
9 5
10 7
11 0
12 1
13 5
14 11
15 9
16 12
17 1
18 8
19 3
20 12
21 7
22 7
23 0
24 12
25 6
26 10
27 7
28 11
29 2
30 5
31 8
32 10
33 6
34 12
35 7
36 12
37 6
38 4
39 5
40 2
41 10
42 5
43 0
44 10
45 5
46 6
47 6
48 9
49 3
50 10
51 13
52 5
53 11
54 10
55 5
56 1
57 3
58 7
59 9
60 11
61 7
62 13
63 2
64 1
65 12
66 9
67 5
68 3
69 5
70 6
71 7
72 10
73 3
74 1
75 1
76 7
77 13
78 4
79 5
80 3
81 5
82 11
83 1
84 4
85 10
86 3
87 9
88 6
89 0
90 7
91 12
92 4
93 3
94 0
95 11
96 6
97 9
98 8
99 0
100 4
101 1
102 11
103 10
104 12
105 1
106 1
107 8
108 13
109 5
110 1
111 5
112 10
113 9
114 11
115 12
116 4
117 4
118 0
119 6
120 11
121 6
122 12
123 9
124 3
125 2
126 3
127 11
128 8
129 1
130 4
131 11
132 10
133 5
134 1
135 10
136 4
137 4
138 7
139 12
140 12
141 8
142 3
143 12
144 0
145 2
146 1
147 6
148 8
149 5
150 9
151 3
152 6
153 3
154 11
155 3
156 7
157 0
158 6
159 10
160 4
161 7
162 4
163 7
164 7
165 10
166 7
167 3
168 10
169 3
170 13
171 10
172 13
173 8
174 6
175 1
176 6
177 12
178 12
179 2
180 2
181 12
182 4
183 9
184 4
185 10
186 10
187 1
188 11
189 4
190 11
191 1
192 8
193 9
194 3
195 6
196 1
197 4
198 4
199 8
200 8
201 0
202 7
203 7
204 2
205 9
206 1
207 6
208 1
209 5
210 3
211 1
212 2
213 3
214 2
215 13
216 3
217 4
218 8
219 7
220 3
221 10
222 8
223 12
224 8
225 13
226 7
227 12
228 5
229 5
230 10
231 3
232 5
233 8
234 4
235 9
236 7
237 0
238 3
239 13
240 11
241 1
242 6
243 8
244 1
245 7
246 4
247 3
248 0
249 10
250 5
251 2
252 5
253 3
254 8
255 4
256 4
257 8
258 1
259 4
260 1
261 3
262 9
263 12
264 10
265 13
266 8
267 13
268 4
269 7
270 10
271 7
272 8
273 1
274 5
275 11
276 7
277 10
278 0
279 6
280 13
281 7
282 3
283 6
284 3
285 10
286 5
287 2
288 13
289 11
290 7
291 6
292 5
293 3
294 12
295 7
296 12
297 3
298 11
299 6
300 3
301 11
302 3
303 6
304 4
305 4
306 7
307 7
308 3
309 2
310 11
311 9
312 1
313 12
314 1
315 8
316 5
317 4
318 12
319 3
320 2
321 4
322 7
323 9
324 6
325 10
326 8
327 8
328 2
329 13
330 13
331 8
332 5
333 0
334 7
335 10
336 3
337 10
338 0
339 5
340 3
341 4
342 13
343 3
344 4
345 3
346 6
347 0
348 9
349 0
350 2
351 12
352 7
353 0
354 8
355 4
356 6
357 2
358 13
359 3
360 11
361 4
362 9
363 3
364 12
365 13
366 8
367 8
368 4
369 6
370 8
371 10
372 8
373 4
374 0
375 7
376 1
377 6
378 13
379 4
380 13
381 7
382 5
383 6
384 6
385 11
386 8
387 6
388 2
389 3
390 7
391 1
392 8
393 6
394 6
395 0
396 12
397 8
398 11
399 10
400 13
401 10
402 3
403 10
404 0
405 13
406 1
407 1
408 8
409 9
410 11
411 1
412 4
413 8
414 3
415 2
416 0
417 2
418 6
419 1
420 13
421 9
422 3
423 5
424 1
425 8
426 3
427 1
428 11
429 7
430 4
431 5
432 3
433 7
434 6
435 1
436 5
437 0
438 10
439 3
440 9
441 1
442 4
443 4
444 5
445 1
446 9
447 7
448 11
449 1
450 4
451 3
452 7
453 4
454 3
455 6
456 12
457 4
458 10
459 10
460 11
461 5
462 12
463 3
464 1
465 7
466 1
467 4
468 12
469 9
470 3
471 7
472 7
473 4
474 6
475 11
476 1
477 2
478 4
479 7
480 6
481 4
482 13
483 9
484 11
485 5
486 5
487 11
488 3
489 11
490 1
491 10
492 3
493 13
494 13
495 6
496 13
497 4
498 10
499 1
500 10
501 10
502 6
503 11
504 8
505 5
506 0
507 10
508 12
509 13
510 2
511 1
512 12
513 3
514 10
515 4
516 6
517 9
518 4
519 3
520 8
521 6
522 5
523 12
524 0
525 3
526 8
527 9
528 1
529 11
530 0
531 6
532 13
533 8
534 1
535 2
536 10
537 7
538 4
539 9
540 1
541 6
542 1
543 11
544 0
545 1
546 7
547 11
548 7
549 11
550 8
551 6
552 2
553 12
554 0
555 7
556 10
557 2
558 0
559 7
560 11
561 1
562 1
563 8
564 7
565 4
566 1
567 12
568 8
569 11
570 8
571 5
572 5
573 12
574 5
575 10
576 10
577 4
578 10
579 9
580 7
581 8
582 0
583 7
584 8
585 7
586 10
587 8
588 3
589 12
590 12
591 2
592 5
593 11
594 5
595 9
596 13
597 1
598 0
599 7
600 1
601 4
602 4
603 12
604 8
605 5
606 7
607 0
608 6
609 6
610 4
611 10
612 12
613 9
614 10
615 7
616 6
617 7
618 3
619 7
620 2
621 4
622 11
623 3
624 7
625 7
626 8
627 8
628 6
629 6
630 12
631 9
632 0
633 6
634 9
635 12
636 4
637 1
638 5
639 11
640 10
641 0
642 1
643 7
644 6
645 3
646 5
647 7
648 1
649 6
650 6
651 2
652 6
653 1
654 9
655 6
656 10
657 0
658 4
659 1
660 7
661 10
662 4
663 11
664 3
665 7
666 4
667 11
668 11
669 1
670 3
671 8
672 5
673 12
674 1
675 5
676 10
677 6
678 13
679 7
680 2
681 2
682 2
683 6
684 7
685 5
686 10
687 10
688 13
689 13
690 0
691 12
692 6
693 0
694 6
695 6
696 11
697 4
698 12
699 3
700 1
701 3
702 1
703 7
704 3
705 3
706 3
707 3
708 0
709 10
710 5
711 7
712 7
713 1
714 0
715 13
716 10
717 5
718 7
719 4
720 4
721 6
722 9
723 3
724 9
725 5
726 9
727 6
728 11
729 1
730 4
731 2
732 4
733 5
734 3
735 4
736 5
737 13
738 5
739 6
740 5
741 5
742 0
743 6
744 7
745 7
746 6
747 2
748 8
749 12
750 5
751 5
752 13
753 10
754 1
755 3
756 4
757 7
758 11
759 11
760 2
761 6
762 2
763 11
764 8
765 10
766 1
767 0
768 5
769 4
770 1
771 3
772 10
773 4
774 8
775 10
776 3
777 5
778 4
779 4
780 11
781 3
782 5
783 9
784 3
785 4
786 10
787 9
788 11
789 0
790 11
791 4
792 0
793 3
794 3
795 1
796 7
797 4
798 12
799 4
800 7
801 1
802 8
803 11
804 1
805 10
806 4
807 2
808 8
809 7
810 0
811 4
812 3
813 1
814 6
815 4
816 12
817 11
818 11
819 6
820 2
821 4
822 1
823 5
824 2
825 3
826 7
827 7
828 13
829 7
830 5
831 13
832 3
833 6
834 1
835 3
836 6
837 8
838 8
839 13
840 13
841 10
842 10
843 12
844 12
845 7
846 10
847 13
848 12
849 6
850 0
851 7
852 4
853 10
854 9
855 0
856 4
857 1
858 3
859 4
860 12
861 8
862 6
863 3
864 12
865 3
866 1
867 1
868 2
869 7
870 8
871 1
872 12
873 8
874 3
875 2
876 12
877 4
878 3
879 9
880 3
881 8
882 7
883 10
884 5
885 6
886 4
887 0
888 1
889 13
890 1
891 7
892 13
893 1
894 1
895 12
896 13
897 6
898 6
899 8
900 3
901 0
902 10
903 6
904 2
905 10
906 9
907 10
908 7
909 0
910 12
911 3
912 8
913 10
914 8
915 5
916 5
917 12
918 12
919 13
920 13
921 6
922 6
923 1
924 10
925 7
926 6
927 2
928 3
929 3
930 1
931 7
932 10
933 9
934 7
935 9
936 2
937 1
938 1
939 3
940 3
941 12
942 1
943 7
944 3
945 2
946 7
947 0
948 0
949 0
950 0
951 0
952 1
953 13
954 0
955 3
956 6
957 5
958 7
959 5
960 1
961 9
962 3
963 6
964 7
965 2
966 7
967 7
968 10
969 3
970 1
971 4
972 5
973 5
974 1
975 6
976 8
977 2
978 1
979 7
980 4
981 5
982 8
983 6
984 13
985 8
986 2
987 8
988 6
989 6
990 5
991 4
992 0
993 4
994 5
995 1
996 4
997 12
998 4
999 4
1000 4
1001 2
1002 6
1003 9
1004 12
1005 8
1006 8
1007 10
1008 0
1009 10
1010 12
1011 9
1012 6
1013 4
1014 1
1015 2
1016 8
1017 8
1018 9
1019 2
1020 2
1021 2
1022 2
1023 5
1024 3
1025 10
1026 12
1027 3
1028 1
1029 7
1030 0
1031 11
1032 7
1033 8
1034 0
1035 1
1036 5
1037 3
1038 4
1039 2
1040 0
1041 6
1042 7
1043 6
1044 11
1045 6
1046 7
1047 4
1048 11
1049 1
1050 5
1051 2
1052 4
1053 1
1054 10
1055 7
1056 3
1057 2
1058 1
1059 8
1060 3
1061 3
1062 2
1063 9
1064 11
1065 7
1066 4
1067 8
1068 7
1069 10
1070 3
1071 0
1072 13
1073 2
1074 2
1075 1
1076 8
1077 2
1078 8
1079 8
1080 12
1081 6
1082 2
1083 11
1084 8
1085 5
1086 6
1087 7
1088 3
1089 12
1090 4
1091 1
1092 6
1093 4
1094 8
1095 3
1096 5
1097 1
1098 11
1099 8
1100 11
1101 5
1102 0
1103 4
1104 6
1105 12
1106 11
1107 11
1108 1
1109 13
1110 4
1111 8
1112 6
1113 1
1114 5
1115 6
1116 1
1117 10
1118 1
1119 3
1120 7
1121 12
1122 1
1123 6
1124 5
1125 1
1126 0
1127 10
1128 0
1129 7
1130 1
1131 11
1132 9
1133 12
1134 7
1135 1
1136 6
1137 5
1138 10
1139 8
1140 6
1141 5
1142 0
1143 1
1144 11
1145 8
1146 7
1147 13
1148 8
1149 3
1150 5
1151 0
1152 5
1153 11
1154 9
1155 12
1156 0
1157 3
1158 12
1159 11
1160 1
1161 13
1162 0
1163 10
1164 8
1165 0
1166 4
1167 12
1168 1
1169 8
1170 8
1171 13
1172 10
1173 8
1174 10
1175 3
1176 9
1177 7
1178 8
1179 4
1180 0
1181 7
1182 1
1183 1
1184 4
1185 10
1186 11
1187 7
1188 13
1189 13
1190 0
1191 4
1192 10
1193 4
1194 5
1195 9
1196 1
1197 13
1198 8
1199 13
1200 0
1201 6
1202 4
1203 11
1204 10
1205 10
1206 4
1207 1
1208 11
1209 5
1210 4
1211 12
1212 2
1213 11
1214 0
1215 0
1216 1
1217 6
1218 9
1219 12
1220 11
1221 8
1222 1
1223 4
1224 6
1225 6
1226 11
1227 9
1228 5
1229 1
1230 5
1231 3
1232 2
1233 13
1234 6
1235 5
1236 5
1237 12
1238 11
1239 6
1240 1
1241 12
1242 12
1243 5
1244 8
1245 12
1246 1
1247 0
1248 8
1249 8
1250 10
1251 1
1252 6
1253 7
1254 6
1255 8
1256 6
1257 4
1258 12
1259 7
1260 10
1261 5
1262 0
1263 3
1264 13
1265 4
1266 8
1267 6
1268 6
1269 6
1270 6
1271 7
1272 6
1273 0
1274 9
1275 7
1276 10
1277 3
1278 2
1279 10
1280 3
1281 13
1282 2
1283 3
1284 5
1285 13
1286 2
1287 13
1288 0
1289 9
1290 3
1291 7
1292 7
1293 7
1294 5
1295 6
1296 4
1297 10
1298 2
1299 7
1300 11
1301 8
1302 9
1303 9
1304 7
1305 13
1306 2
1307 5
1308 6
1309 7
1310 10
1311 2
1312 0
1313 7
1314 1
1315 4
1316 9
1317 13
1318 6
1319 9
1320 2
1321 4
1322 12
1323 13
1324 11
1325 8
1326 8
1327 2
1328 1
1329 2
1330 1
1331 4
1332 8
1333 6
1334 5
1335 12
1336 0
1337 6
1338 9
1339 11
1340 9
1341 6
1342 11
1343 7
1344 12
1345 8
1346 5
1347 13
1348 8
1349 3
1350 5
1351 6
1352 4
1353 1
1354 3
1355 1
1356 5
1357 7
1358 12
1359 8
1360 2
1361 1
1362 2
1363 8
1364 5
1365 12
1366 8
1367 4
1368 7
1369 10
1370 8
1371 4
1372 2
1373 5
1374 2
1375 9
1376 9
1377 3
1378 8
1379 3
1380 9
1381 2
1382 3
1383 8
1384 2
1385 0
1386 10
1387 3
1388 7
1389 4
1390 1
1391 12
1392 10
1393 12
1394 4
1395 11
1396 3
1397 4
1398 1
1399 10
1400 10
1401 13
1402 7
1403 4
1404 12
1405 4
1406 8
1407 8
1408 13
1409 6
1410 10
1411 6
1412 11
1413 3
1414 3
1415 4
1416 6
1417 6
1418 2
1419 5
1420 10
1421 13
1422 6
1423 4
1424 2
1425 8
1426 11
1427 7
1428 9
1429 13
1430 2
1431 7
1432 2
1433 2
1434 10
1435 12
1436 13
1437 6
1438 0
1439 9
1440 2
1441 13
1442 9
1443 9
1444 4
1445 3
1446 11
1447 1
1448 1
1449 4
1450 11
1451 3
1452 6
1453 10
1454 2
1455 13
1456 7
1457 4
1458 13
1459 8
1460 3
1461 8
1462 4
1463 0
1464 7
1465 12
1466 1
1467 0
1468 7
1469 1
1470 3
1471 9
1472 8
1473 7
1474 13
1475 3
1476 1
1477 1
1478 0
1479 7
1480 8
1481 6
1482 2
1483 0
1484 1
1485 13
1486 6
1487 12
1488 7
1489 12
1490 1
1491 10
1492 4
1493 13
1494 0
1495 8
1496 0
1497 4
1498 12
1499 4
1500 0
1501 2
1502 13
1503 9
1504 6
1505 1
1506 1
1507 11
1508 13
1509 4
1510 2
1511 8
1512 12
1513 12
1514 6
1515 5
1516 11
1517 7
1518 1
1519 4
1520 8
1521 6
1522 8
1523 6
1524 7
1525 3
1526 10
1527 8
1528 9
1529 11
1530 6
1531 12
1532 8
1533 12
1534 2
1535 2
1536 4
1537 1
1538 4
1539 6
1540 2
1541 2
1542 6
1543 1
1544 6
1545 6
1546 9
1547 12
1548 7
1549 13
1550 7
1551 10
1552 1
1553 9
1554 3
1555 1
1556 4
1557 5
1558 6
1559 3
1560 6
1561 4
1562 1
1563 1
1564 10
1565 0
1566 10
1567 1
1568 1
1569 6
1570 0
1571 1
1572 2
1573 1
1574 4
1575 11
1576 5
1577 11
1578 4
1579 10
1580 3
1581 12
1582 1
1583 7
1584 7
1585 12
1586 9
1587 6
1588 5
1589 10
1590 10
1591 8
1592 4
1593 5
1594 13
1595 2
1596 7
1597 7
1598 9
1599 4
1600 13
1601 8
1602 10
1603 12
1604 3
1605 4
1606 8
1607 1
1608 8
1609 9
1610 7
1611 1
1612 9
1613 12
1614 11
1615 3
1616 6
1617 2
1618 8
1619 1
1620 7
1621 12
1622 1
1623 7
1624 12
1625 6
1626 9
1627 11
1628 8
1629 10
1630 4
1631 5
1632 0
1633 6
1634 1
1635 4
1636 10
1637 6
1638 2
1639 1
1640 1
1641 13
1642 1
1643 6
1644 12
1645 10
1646 1
1647 8
1648 13
1649 4
1650 7
1651 9
1652 5
1653 1
1654 7
1655 6
1656 4
1657 1
1658 5
1659 10
1660 3
1661 10
1662 2
1663 1
1664 9
1665 4
1666 0
1667 6
1668 5
1669 6
1670 4
1671 3
1672 12
1673 12
1674 1
1675 3
1676 11
1677 1
1678 7
1679 13
1680 12
1681 9
1682 12
1683 4
1684 0
1685 11
1686 1
1687 3
1688 10
1689 10
1690 7
1691 2
1692 12
1693 3
1694 9
1695 2
1696 3
1697 12
1698 3
1699 8
1700 7
1701 10
1702 1
1703 10
1704 6
1705 7
1706 10
1707 11
1708 13
1709 6
1710 7
1711 7
1712 0
1713 7
1714 12
1715 11
1716 0
1717 8
1718 6
1719 3
1720 11
1721 12
1722 5
1723 4
1724 6
1725 11
1726 2
1727 1
1728 7
1729 4
1730 1
1731 9
1732 8
1733 8
1734 3
1735 11
1736 6
1737 9
1738 4
1739 7
1740 0
1741 1
1742 0
1743 7
1744 3
1745 7
1746 7
1747 7
1748 9
1749 7
1750 3
1751 11
1752 2
1753 13
1754 11
1755 4
1756 0
1757 7
1758 6
1759 3
1760 11
1761 1
1762 3
1763 11
1764 11
1765 9
1766 12
1767 13
1768 4
1769 11
1770 1
1771 9
1772 4
1773 5
1774 4
1775 2
1776 10
1777 6
1778 8
1779 11
1780 6
1781 7
1782 7
1783 0
1784 13
1785 11
1786 7
1787 10
1788 8
1789 1
1790 7
1791 3
1792 9
1793 1
1794 10
1795 5
1796 7
1797 4
1798 9
1799 2
1800 6
1801 8
1802 0
1803 7
1804 8
1805 8
1806 11
1807 0
1808 6
1809 12
1810 2
1811 6
1812 12
1813 5
1814 0
1815 11
1816 10
1817 5
1818 0
1819 1
1820 5
1821 3
1822 12
1823 12
1824 8
1825 8
1826 4
1827 5
1828 1
1829 0
1830 10
1831 5
1832 8
1833 3
1834 10
1835 5
1836 11
1837 6
1838 3
1839 6
1840 3
1841 1
1842 7
1843 9
1844 2
1845 9
1846 1
1847 8
1848 2
1849 10
1850 10
1851 7
1852 1
1853 6
1854 4
1855 13
1856 1
1857 5
1858 7
1859 2
1860 5
1861 1
1862 6
1863 0
1864 1
1865 1
1866 0
1867 6
1868 10
1869 9
1870 6
1871 11
1872 11
1873 5
1874 12
1875 2
1876 8
1877 1
1878 6
1879 8
1880 1
1881 0
1882 3
1883 10
1884 4
1885 10
1886 11
1887 7
1888 10
1889 8
1890 13
1891 5
1892 8
1893 2
1894 1
1895 11
1896 0
1897 1
1898 3
1899 0
1900 6
1901 8
1902 7
1903 12
1904 0
1905 1
1906 0
1907 12
1908 8
1909 13
1910 8
1911 9
1912 11
1913 8
1914 1
1915 5
1916 7
1917 1
1918 12
1919 9
1920 1
1921 4
1922 9
1923 5
1924 13
1925 5
1926 6
1927 3
1928 10
1929 13
1930 5
1931 0
1932 3
1933 5
1934 3
1935 5
1936 12
1937 2
1938 4
1939 8
1940 1
1941 4
1942 6
1943 7
1944 9
1945 3
1946 1
1947 9
1948 1
1949 2
1950 11
1951 11
1952 10
1953 1
1954 7
1955 8
1956 13
1957 6
1958 4
1959 2
1960 7
1961 13
1962 11
1963 11
1964 13
1965 11
1966 8
1967 8
1968 8
1969 2
1970 1
1971 8
1972 3
1973 12
1974 12
1975 2
1976 6
1977 8
1978 12
1979 5
1980 11
1981 1
1982 3
1983 10
1984 1
1985 13
1986 13
1987 5
1988 3
1989 2
1990 9
1991 13
1992 6
1993 3
1994 9
1995 8
1996 13
1997 2
1998 4
1999 0
2000 2
2001 7
2002 10
2003 2
2004 3
2005 6
2006 12
2007 0
2008 4
2009 7
2010 5
2011 3
2012 11
2013 1
2014 7
2015 7
2016 1
2017 8
2018 13
2019 8
2020 4
2021 11
2022 13
2023 0
2024 1
2025 10
2026 7
2027 9
2028 7
2029 8
2030 7
2031 12
2032 7
2033 3
2034 11
2035 3
2036 6
2037 8
2038 5
2039 11
2040 3
2041 6
2042 9
2043 10
2044 6
2045 3
2046 6
2047 7
2048 1
2049 4
2050 11
2051 10
2052 12
2053 6
2054 1
2055 5
2056 3
2057 10
2058 12
2059 5
2060 1
2061 12
2062 7
2063 6
2064 1
2065 1
2066 5
2067 1
2068 6
2069 4
2070 3
2071 7
2072 5
2073 1
2074 3
2075 4
2076 1
2077 12
2078 7
2079 5
2080 9
2081 7
2082 9
2083 10
2084 13
2085 8
2086 3
2087 7
2088 9
2089 3
2090 10
2091 3
2092 5
2093 1
2094 5
2095 12
2096 2
2097 6
2098 6
2099 4
2100 4
2101 5
2102 2
2103 0
2104 6
2105 3
2106 8
2107 8
2108 13
2109 3
2110 5
2111 7
2112 1
2113 12
2114 10
2115 5
2116 2
2117 5
2118 11
2119 3
2120 4
2121 0
2122 8
2123 13
2124 5
2125 8
2126 1
2127 12
2128 2
2129 13
2130 4
2131 11
2132 4
2133 4
2134 5
2135 4
2136 0
2137 12
2138 5
2139 12
2140 12
2141 4
2142 6
2143 7
2144 2
2145 3
2146 3
2147 5
2148 8
2149 12
2150 2
2151 0
2152 9
2153 2
2154 0
2155 1
2156 5
2157 7
2158 10
2159 0
2160 7
2161 8
2162 1
2163 2
2164 1
2165 0
2166 7
2167 7
2168 2
2169 1
2170 3
2171 2
2172 1
2173 7
2174 5
2175 10
2176 11
2177 1
2178 7
2179 7
2180 3
2181 10
2182 2
2183 7
2184 8
2185 5
2186 3
2187 5
2188 12
2189 3
2190 5
2191 0
2192 1
2193 10
2194 11
2195 7
2196 11
2197 1
2198 9
2199 6
2200 1
2201 3
2202 7
2203 13
2204 7
2205 5
2206 5
2207 2
2208 3
2209 4
2210 5
2211 10
2212 2
2213 13
2214 6
2215 2
2216 9
2217 2
2218 7
2219 10
2220 10
2221 5
2222 0
2223 8
2224 9
2225 1
2226 2
2227 11
2228 7
2229 0
2230 6
2231 7
2232 3
2233 8
2234 13
2235 7
2236 4
2237 7
2238 1
2239 6
2240 7
2241 10
2242 0
2243 11
2244 4
2245 5
2246 1
2247 3
2248 5
2249 10
2250 8
2251 2
2252 0
2253 12
2254 1
2255 4
2256 8
2257 8
2258 7
2259 2
2260 4
2261 10
2262 6
2263 10
2264 5
2265 12
2266 4
2267 1
2268 9
2269 5
2270 7
2271 12
2272 3
2273 8
2274 1
2275 2
2276 4
2277 9
2278 1
2279 0
2280 4
2281 8
2282 13
2283 7
2284 6
2285 10
2286 8
2287 10
2288 1
2289 11
2290 10
2291 1
2292 7
2293 8
2294 6
2295 10
2296 5
2297 5
2298 6
2299 13
2300 3
2301 11
2302 4
2303 7
2304 3
2305 1
2306 8
2307 6
2308 6
2309 13
2310 4
2311 13
2312 9
2313 0
2314 11
2315 1
2316 6
2317 4
2318 4
2319 6
2320 5
2321 9
2322 1
2323 1
2324 0
2325 10
2326 4
2327 3
2328 4
2329 8
2330 7
2331 11
2332 11
2333 9
2334 4
2335 7
2336 4
2337 12
2338 7
2339 11
2340 2
2341 0
2342 7
2343 8
2344 1
2345 11
2346 4
2347 3
2348 12
2349 7
2350 4
2351 10
2352 1
2353 1
2354 9
2355 7
2356 6
2357 9
2358 1
2359 2
2360 1
2361 2
2362 5
2363 1
2364 12
2365 6
2366 6
2367 1
2368 1
2369 12
2370 1
2371 7
2372 8
2373 6
2374 11
2375 3
2376 11
2377 8
2378 3
2379 4
2380 1
2381 3
2382 12
2383 1
2384 10
2385 7
2386 4
2387 1
2388 1
2389 7
2390 13
2391 4
2392 7
2393 7
2394 10
2395 10
2396 12
2397 6
2398 1
2399 9
2400 1
2401 4
2402 9
2403 12
2404 12
2405 7
2406 2
2407 13
2408 10
2409 1
2410 8
2411 7
2412 12
2413 9
2414 3
2415 10
2416 4
2417 5
2418 7
2419 10
2420 5
2421 3
2422 6
2423 8
2424 12
2425 0
2426 1
2427 4
2428 10
2429 6
2430 9
2431 12
2432 4
2433 8
2434 10
2435 6
2436 0
2437 13
2438 7
2439 11
2440 3
2441 3
2442 3
2443 11
2444 6
2445 5
2446 6
2447 0
2448 7
2449 13
2450 6
2451 2
2452 12
2453 13
2454 1
2455 4
2456 3
2457 6
2458 8
2459 4
2460 3
2461 10
2462 1
2463 4
2464 10
2465 4
2466 9
2467 12
2468 5
2469 5
2470 1
2471 10
2472 1
2473 4
2474 10
2475 11
2476 7
2477 5
2478 3
2479 1
2480 5
2481 8
2482 1
2483 5
2484 6
2485 5
2486 1
2487 6
2488 1
2489 0
2490 2
2491 7
2492 6
2493 11
2494 13
2495 6
2496 3
2497 10
2498 1
2499 3
2500 10
2501 11
2502 0
2503 1
2504 1
2505 3
2506 0
2507 1
2508 6
2509 1
2510 10
2511 13
2512 2
2513 13
2514 0
2515 3
2516 3
2517 13
2518 7
2519 13
2520 13
2521 6
2522 5
2523 8
2524 8
2525 1
2526 3
2527 10
2528 0
2529 5
2530 6
2531 5
2532 12
2533 7
2534 3
2535 11
2536 12
2537 2
2538 6
2539 3
2540 5
2541 11
2542 11
2543 12
2544 7
2545 1
2546 3
2547 7
2548 7
2549 1
2550 3
2551 3
2552 10
2553 8
2554 8
2555 12
2556 3
2557 11
2558 9
2559 11
2560 6
2561 5
2562 8
2563 4
2564 9
2565 2
2566 10
2567 1
2568 7
2569 12
2570 8
2571 11
2572 8
2573 6
2574 8
2575 8
2576 13
2577 6
2578 1
2579 7
2580 8
2581 6
2582 5
2583 8
2584 10
2585 10
2586 1
2587 5
2588 1
2589 10
2590 13
2591 4
2592 12
2593 6
2594 0
2595 11
2596 3
2597 1
2598 1
2599 2
2600 5
2601 13
2602 10
2603 9
2604 7
2605 13
2606 3
2607 2
2608 11
2609 6
2610 3
2611 4
2612 3
2613 7
2614 12
2615 7
2616 0
2617 4
2618 11
2619 12
2620 11
2621 8
2622 6
2623 3
2624 1
2625 5
2626 10
2627 4
2628 13
2629 4
2630 2
2631 3
2632 1
2633 4
2634 8
2635 5
2636 2
2637 1
2638 3
2639 11
2640 13
2641 6
2642 10
2643 11
2644 5
2645 9
2646 7
2647 0
2648 13
2649 9
2650 5
2651 8
2652 2
2653 6
2654 4
2655 3
2656 13
2657 0
2658 12
2659 9
2660 4
2661 1
2662 8
2663 4
2664 7
2665 3
2666 12
2667 8
2668 8
2669 9
2670 2
2671 4
2672 8
2673 6
2674 4
2675 3
2676 3
2677 7
2678 9
2679 13
2680 7
2681 6
2682 1
2683 1
2684 11
2685 0
2686 4
2687 1
2688 1
2689 8
2690 7
2691 0
2692 1
2693 5
2694 1
2695 8
2696 1
2697 13
2698 4
2699 3
2700 0
2701 6
2702 8
2703 12
2704 9
2705 1
2706 3
2707 13
2708 3
2709 13
2710 6
2711 7
2712 13
2713 10
2714 13
2715 7
2716 2
2717 9
2718 10
2719 5
2720 8
2721 6
2722 1
2723 13
2724 1
2725 7
2726 8
2727 1
2728 5
2729 3
2730 10
2731 3
2732 3
2733 2
2734 8
2735 7
2736 6
2737 4
2738 13
2739 7
2740 10
2741 4
2742 10
2743 10
2744 5
2745 4
2746 12
2747 5
2748 9
2749 7
2750 1
2751 3
2752 13
2753 3
2754 4
2755 2
2756 13
2757 10
2758 3
2759 12
2760 1
2761 2
2762 7
2763 7
2764 1
2765 9
2766 6
2767 8
2768 11
2769 6
2770 5
2771 4
2772 11
2773 8
2774 3
2775 6
2776 8
2777 1
2778 3
2779 8
2780 2
2781 4
2782 5
2783 12
2784 13
2785 3
2786 0
2787 2
2788 3
2789 3
2790 4
2791 11
2792 4
2793 12
2794 5
2795 2
2796 1
2797 10
2798 1
2799 4
2800 6
2801 3
2802 12
2803 9
2804 5
2805 6
2806 6
2807 6
2808 1
2809 3
2810 12
2811 11
2812 4
2813 11
2814 1
2815 6
2816 13
2817 6
2818 1
2819 1
2820 6
2821 4
2822 10
2823 1
2824 7
2825 3
2826 2
2827 5
2828 13
2829 13
2830 4
2831 9
2832 10
2833 7
2834 2
2835 1
2836 5
2837 12
2838 11
2839 0
2840 4
2841 4
2842 7
2843 8
2844 5
2845 8
2846 10
2847 12
2848 3
2849 8
2850 2
2851 0
2852 12
2853 12
2854 7
2855 9
2856 7
2857 5
2858 3
2859 10
2860 4
2861 6
2862 10
2863 6
2864 11
2865 12
2866 5
2867 1
2868 12
2869 11
2870 1
2871 1
2872 2
2873 13
2874 3
2875 6
2876 8
2877 11
2878 6
2879 11
2880 3
2881 2
2882 10
2883 13
2884 6
2885 5
2886 11
2887 8
2888 6
2889 9
2890 12
2891 3
2892 12
2893 8
2894 4
2895 8
2896 13
2897 9
2898 8
2899 1
2900 2
2901 2
2902 1
2903 3
2904 4
2905 5
2906 10
2907 7
2908 10
2909 9
2910 8
2911 0
2912 1
2913 7
2914 6
2915 2
2916 10
2917 7
2918 8
2919 5
2920 9
2921 5
2922 3
2923 4
2924 9
2925 1
2926 6
2927 0
2928 6
2929 12
2930 1
2931 7
2932 12
2933 5
2934 8
2935 5
2936 8
2937 7
2938 1
2939 2
2940 4
2941 0
2942 2
2943 9
2944 11
2945 7
2946 12
2947 1
2948 8
2949 2
2950 8
2951 7
2952 7
2953 9
2954 1
2955 0
2956 5
2957 1
2958 1
2959 6
2960 12
2961 7
2962 1
2963 10
2964 4
2965 9
2966 7
2967 1
2968 1
2969 7
2970 12
2971 8
2972 1
2973 4
2974 9
2975 3
2976 3
2977 1
2978 1
2979 5
2980 0
2981 13
2982 8
2983 4
2984 3
2985 6
2986 11
2987 2
2988 13
2989 5
2990 9
2991 7
2992 8
2993 9
2994 10
2995 13
2996 10
2997 12
2998 13
2999 4
3000 4
3001 8
3002 7
3003 13
3004 3
3005 1
3006 0
3007 3
3008 5
3009 7
3010 1
3011 8
3012 3
3013 8
3014 10
3015 9
3016 3
3017 12
3018 2
3019 1
3020 4
3021 13
3022 6
3023 3
3024 2
3025 13
3026 2
3027 5
3028 1
3029 8
3030 8
3031 13
3032 10
3033 4
3034 5
3035 1
3036 1
3037 1
3038 1
3039 5
3040 1
3041 0
3042 6
3043 9
3044 7
3045 13
3046 5
3047 11
3048 9
3049 11
3050 2
3051 13
3052 12
3053 5
3054 11
3055 10
3056 8
3057 6
3058 6
3059 10
3060 12
3061 13
3062 6
3063 7
3064 3
3065 8
3066 0
3067 6
3068 0
3069 6
3070 6
3071 6
3072 5
3073 9
3074 6
3075 0
3076 13
3077 7
3078 2
3079 6
3080 13
3081 7
3082 0
3083 1
3084 6
3085 13
3086 10
3087 11
3088 1
3089 6
3090 8
3091 1
3092 2
3093 10
3094 3
3095 10
3096 6
3097 9
3098 10
3099 8
3100 5
3101 10
3102 2
3103 13
3104 10
3105 8
3106 9
3107 1
3108 1
3109 8
3110 6
3111 8
3112 4
3113 4
3114 1
3115 8
3116 3
3117 9
3118 6
3119 8
3120 7
3121 12
3122 1
3123 3
3124 11
3125 6
3126 4
3127 7
3128 8
3129 11
3130 12
3131 7
3132 3
3133 2
3134 2
3135 3
3136 12
3137 10
3138 5
3139 4
3140 5
3141 5
3142 12
3143 7
3144 3
3145 6
3146 1
3147 12
3148 5
3149 0
3150 7
3151 13
3152 4
3153 7
3154 3
3155 7
3156 10
3157 3
3158 2
3159 11
3160 11
3161 8
3162 12
3163 1
3164 0
3165 8
3166 7
3167 5
3168 5
3169 13
3170 10
3171 0
3172 6
3173 8
3174 4
3175 6
3176 0
3177 13
3178 1
3179 10
3180 6
3181 5
3182 2
3183 2
3184 3
3185 9
3186 1
3187 4
3188 9
3189 7
3190 5
3191 1
3192 13
3193 2
3194 5
3195 4
3196 12
3197 4
3198 5
3199 7
3200 8
3201 12
3202 9
3203 10
3204 9
3205 10
3206 12
3207 13
3208 1
3209 7
3210 6
3211 5
3212 8
3213 6
3214 6
3215 12
3216 0
3217 6
3218 0
3219 6
3220 6
3221 6
3222 13
3223 9
3224 7
3225 9
3226 13
3227 3
3228 1
3229 7
3230 3
3231 11
3232 10
3233 5
3234 12
3235 10
3236 9
3237 8
3238 7
3239 9
3240 5
3241 9
3242 5
3243 1
3244 5
3245 7
3246 5
3247 6
3248 6
3249 10
3250 13
3251 4
3252 3
3253 5
3254 1
3255 3
3256 1
3257 5
3258 6
3259 7
3260 10
3261 3
3262 3
3263 1
3264 10
3265 2
3266 9
3267 10
3268 1
3269 6
3270 1
3271 13
3272 12
3273 7
3274 12
3275 6
3276 11
3277 3
3278 9
3279 12
3280 7
3281 13
3282 8
3283 6
3284 2
3285 1
3286 3
3287 4
3288 12
3289 6
3290 1
3291 8
3292 9
3293 8
3294 6
3295 4
3296 13
3297 7
3298 9
3299 5
3300 10
3301 11
3302 5
3303 5
3304 4
3305 8
3306 4
3307 8
3308 7
3309 0
3310 4
3311 7
3312 7
3313 11
3314 13
3315 10
3316 8
3317 4
3318 3
3319 7
3320 7
3321 3
3322 12
3323 1
3324 9
3325 4
3326 12
3327 3
3328 3
3329 10
3330 8
3331 0
3332 1
3333 3
3334 4
3335 13
3336 10
3337 7
3338 9
3339 7
3340 12
3341 8
3342 12
3343 3
3344 6
3345 11
3346 11
3347 3
3348 13
3349 3
3350 11
3351 10
3352 13
3353 3
3354 6
3355 6
3356 11
3357 4
3358 7
3359 5
3360 7
3361 2
3362 10
3363 6
3364 3
3365 7
3366 12
3367 2
3368 6
3369 6
3370 4
3371 11
3372 4
3373 10
3374 8
3375 3
3376 3
3377 4
3378 9
3379 1
3380 5
3381 13
3382 7
3383 7
3384 1
3385 6
3386 6
3387 10
3388 12
3389 7
3390 6
3391 1
3392 1
3393 11
3394 1
3395 5
3396 8
3397 11
3398 8
3399 7
3400 5
3401 2
3402 4
3403 8
3404 10
3405 7
3406 3
3407 8
3408 12
3409 3
3410 13
3411 1
3412 9
3413 9
3414 13
3415 6
3416 11
3417 8
3418 1
3419 12
3420 5
3421 12
3422 7
3423 1
3424 1
3425 12
3426 6
3427 9
3428 6
3429 8
3430 4
3431 0
3432 2
3433 3
3434 12
3435 4
3436 1
3437 3
3438 2
3439 4
3440 12
3441 1
3442 7
3443 3
3444 2
3445 4
3446 2
3447 6
3448 4
3449 6
3450 11
3451 4
3452 2
3453 13
3454 2
3455 10
3456 12
3457 3
3458 1
3459 7
3460 6
3461 10
3462 10
3463 10
3464 1
3465 1
3466 2
3467 2
3468 12
3469 0
3470 3
3471 4
3472 1
3473 5
3474 1
3475 1
3476 8
3477 13
3478 8
3479 6
3480 5
3481 6
3482 0
3483 7
3484 12
3485 7
3486 5
3487 10
3488 12
3489 4
3490 9
3491 4
3492 3
3493 5
3494 0
3495 12
3496 1
3497 5
3498 3
3499 0
3500 10
3501 4
3502 10
3503 7
3504 4
3505 1
3506 13
3507 6
3508 0
3509 3
3510 11
3511 12
3512 2
3513 1
3514 1
3515 10
3516 12
3517 1
3518 4
3519 4
3520 0
3521 1
3522 10
3523 7
3524 7
3525 13
3526 7
3527 0
3528 1
3529 8
3530 8
3531 9
3532 8
3533 2
3534 0
3535 6
3536 10
3537 4
3538 1
3539 5
3540 7
3541 9
3542 11
3543 3
3544 6
3545 11
3546 6
3547 9
3548 11
3549 8
3550 6
3551 2
3552 2
3553 12
3554 11
3555 4
3556 11
3557 11
3558 11
3559 6
3560 2
3561 10
3562 9
3563 5
3564 9
3565 7
3566 1
3567 10
3568 9
3569 2
3570 3
3571 5
3572 7
3573 2
3574 3
3575 11
3576 3
3577 4
3578 10
3579 9
3580 12
3581 11
3582 1
3583 7
3584 4
3585 2
3586 6
3587 7
3588 10
3589 0
3590 1
3591 6
3592 0
3593 7
3594 1
3595 6
3596 12
3597 9
3598 11
3599 3
3600 2
3601 0
3602 6
3603 11
3604 2
3605 9
3606 10
3607 0
3608 9
3609 8
3610 8
3611 10
3612 3
3613 5
3614 13
3615 4
3616 10
3617 4
3618 7
3619 2
3620 9
3621 12
3622 1
3623 3
3624 3
3625 3
3626 12
3627 9
3628 12
3629 1
3630 4
3631 12
3632 10
3633 13
3634 6
3635 3
3636 4
3637 0
3638 2
3639 5
3640 6
3641 8
3642 6
3643 3
3644 4
3645 0
3646 6
3647 3
3648 7
3649 9
3650 6
3651 6
3652 7
3653 1
3654 5
3655 2
3656 1
3657 11
3658 0
3659 8
3660 6
3661 1
3662 3
3663 5
3664 0
3665 11
3666 2
3667 1
3668 4
3669 1
3670 10
3671 9
3672 1
3673 5
3674 2
3675 5
3676 4
3677 1
3678 0
3679 4
3680 7
3681 7
3682 4
3683 11
3684 4
3685 0
3686 6
3687 11
3688 0
3689 6
3690 9
3691 5
3692 11
3693 5
3694 10
3695 12
3696 0
3697 5
3698 10
3699 7
3700 2
3701 1
3702 2
3703 12
3704 0
3705 9
3706 4
3707 10
3708 11
3709 8
3710 7
3711 1
3712 6
3713 8
3714 8
3715 5
3716 1
3717 2
3718 1
3719 6
3720 2
3721 7
3722 10
3723 5
3724 1
3725 5
3726 5
3727 0
3728 8
3729 3
3730 3
3731 8
3732 5
3733 1
3734 2
3735 11
3736 6
3737 12
3738 9
3739 6
3740 13
3741 3
3742 9
3743 10
3744 11
3745 9
3746 5
3747 6
3748 10
3749 1
3750 10
3751 6
3752 5
3753 8
3754 2
3755 1
3756 4
3757 10
3758 5
3759 7
3760 8
3761 6
3762 7
3763 4
3764 4
3765 9
3766 7
3767 1
3768 7
3769 1
3770 6
3771 5
3772 11
3773 4
3774 6
3775 10
3776 2
3777 4
3778 10
3779 5
3780 11
3781 4
3782 7
3783 1
3784 5
3785 8
3786 7
3787 0
3788 12
3789 6
3790 0
3791 12
3792 2
3793 1
3794 8
3795 4
3796 2
3797 4
3798 8
3799 4
3800 11
3801 7
3802 9
3803 4
3804 2
3805 11
3806 7
3807 1
3808 8
3809 8
3810 9
3811 6
3812 4
3813 6
3814 3
3815 3
3816 4
3817 5
3818 8
3819 12
3820 3
3821 2
3822 6
3823 9
3824 5
3825 3
3826 1
3827 2
3828 13
3829 0
3830 3
3831 5
3832 3
3833 7
3834 11
3835 1
3836 4
3837 12
3838 8
3839 1
3840 11
3841 11
3842 6
3843 7
3844 10
3845 12
3846 2
3847 10
3848 4
3849 5
3850 13
3851 8
3852 2
3853 5
3854 4
3855 4
3856 12
3857 3
3858 9
3859 13
3860 13
3861 4
3862 9
3863 9
3864 4
3865 5
3866 11
3867 13
3868 2
3869 4
3870 4
3871 6
3872 7
3873 5
3874 8
3875 9
3876 13
3877 9
3878 12
3879 1
3880 6
3881 8
3882 7
3883 8
3884 8
3885 8
3886 9
3887 7
3888 8
3889 12
3890 3
3891 6
3892 10
3893 5
3894 12
3895 9
3896 6
3897 13
3898 1
3899 9
3900 9
3901 7
3902 3
3903 8
3904 0
3905 9
3906 3
3907 5
3908 5
3909 12
3910 7
3911 4
3912 3
3913 13
3914 1
3915 4
3916 3
3917 12
3918 7
3919 12
3920 13
3921 1
3922 13
3923 6
3924 7
3925 3
3926 1
3927 4
3928 4
3929 10
3930 13
3931 1
3932 10
3933 6
3934 5
3935 4
3936 8
3937 3
3938 1
3939 0
3940 7
3941 1
3942 12
3943 1
3944 6
3945 12
3946 8
3947 3
3948 10
3949 3
3950 0
3951 3
3952 12
3953 7
3954 5
3955 3
3956 6
3957 6
3958 2
3959 7
3960 6
3961 0
3962 3
3963 13
3964 3
3965 11
3966 10
3967 4
3968 8
3969 11
3970 7
3971 7
3972 11
3973 1
3974 8
3975 5
3976 3
3977 9
3978 5
3979 8
3980 7
3981 10
3982 4
3983 5
3984 9
3985 7
3986 5
3987 6
3988 3
3989 0
3990 2
3991 0
3992 0
3993 11
3994 6
3995 0
3996 0
3997 7
3998 7
3999 8
