# Supplementary material for: K-Means Community Detection Algorithm Based on Density Peaks
Source: Entropy (Basel). 2026 Jan 29;28(2):152. doi: 10.3390/e28020152 (PMC12939416; doi:10.3390/e28020152)
Supplement: Supplementary file 1 [file entropy-28-00152-s001.zip › data/MBDmeans_result.txt]

真实网络划分的结果:
节点 1: 社团 1
节点 2: 社团 1
节点 3: 社团 1
节点 4: 社团 1
节点 5: 社团 1
节点 6: 社团 1
节点 7: 社团 1
节点 8: 社团 1
节点 9: 社团 1
节点 10: 社团 1
节点 11: 社团 1
节点 12: 社团 0
节点 13: 社团 0
节点 14: 社团 0
节点 15: 社团 0
节点 16: 社团 0
节点 17: 社团 0
节点 18: 社团 0
节点 19: 社团 0
节点 20: 社团 0
节点 21: 社团 0
节点 22: 社团 1
节点 23: 社团 1
节点 24: 社团 1
节点 25: 社团 1
节点 26: 社团 1
节点 27: 社团 1
节点 28: 社团 1
节点 29: 社团 1
节点 30: 社团 1
节点 31: 社团 1
节点 32: 社团 1
节点 33: 社团 1
节点 34: 社团 1
节点 35: 社团 1
节点 36: 社团 1
节点 37: 社团 1
节点 38: 社团 1
节点 39: 社团 1
节点 40: 社团 0
节点 41: 社团 0
节点 42: 社团 0
节点 43: 社团 0
节点 44: 社团 0
节点 45: 社团 0
节点 46: 社团 0
节点 47: 社团 0
节点 48: 社团 0
节点 49: 社团 1
节点 50: 社团 1
节点 51: 社团 1
节点 52: 社团 1
节点 53: 社团 1
节点 54: 社团 1
节点 55: 社团 1
节点 56: 社团 0
节点 57: 社团 0
节点 58: 社团 0
节点 59: 社团 0
节点 60: 社团 0
节点 61: 社团 0
节点 62: 社团 0
节点 63: 社团 0
节点 64: 社团 0
节点 65: 社团 3
节点 66: 社团 3
节点 67: 社团 3
节点 68: 社团 3
节点 69: 社团 3
节点 70: 社团 3
节点 71: 社团 3
节点 72: 社团 3
节点 73: 社团 3
节点 74: 社团 3
节点 75: 社团 3
节点 76: 社团 3
节点 77: 社团 3
节点 78: 社团 3
节点 79: 社团 0
节点 80: 社团 0
节点 81: 社团 0
节点 82: 社团 0
节点 83: 社团 0
节点 84: 社团 0
节点 85: 社团 0
节点 86: 社团 0
节点 87: 社团 0
节点 88: 社团 1
节点 89: 社团 1
节点 90: 社团 1
节点 91: 社团 1
节点 92: 社团 1
节点 93: 社团 1
节点 94: 社团 1
节点 95: 社团 1
节点 96: 社团 1
节点 97: 社团 1
节点 98: 社团 1
节点 99: 社团 1
节点 100: 社团 1
节点 101: 社团 1
节点 102: 社团 1
节点 103: 社团 1
节点 104: 社团 0
节点 105: 社团 0
节点 106: 社团 0
节点 107: 社团 0
节点 108: 社团 0
节点 109: 社团 0
节点 110: 社团 0
节点 111: 社团 0
节点 112: 社团 0
节点 113: 社团 0
节点 114: 社团 5
节点 115: 社团 5
节点 116: 社团 5
节点 117: 社团 5
节点 118: 社团 5
节点 119: 社团 5
节点 120: 社团 5
节点 121: 社团 5
节点 122: 社团 5
节点 123: 社团 2
节点 124: 社团 2
节点 125: 社团 2
节点 126: 社团 2
节点 127: 社团 2
节点 128: 社团 2
节点 129: 社团 2
节点 130: 社团 2
节点 131: 社团 2
节点 132: 社团 2
节点 133: 社团 2
节点 134: 社团 2
节点 135: 社团 0
节点 136: 社团 1
节点 137: 社团 1
节点 138: 社团 1
节点 139: 社团 0
节点 140: 社团 0
节点 141: 社团 0
节点 142: 社团 0
节点 143: 社团 0
节点 144: 社团 0
节点 145: 社团 0
节点 146: 社团 0
节点 147: 社团 0
节点 148: 社团 0
节点 149: 社团 0
节点 150: 社团 0
节点 151: 社团 0
节点 152: 社团 0
节点 153: 社团 1
节点 154: 社团 1
节点 155: 社团 1
节点 156: 社团 1
节点 157: 社团 1
节点 158: 社团 0
节点 159: 社团 0
节点 160: 社团 0
节点 161: 社团 0
节点 162: 社团 0
节点 163: 社团 0
节点 164: 社团 0
节点 165: 社团 0
节点 166: 社团 0
节点 167: 社团 0
节点 168: 社团 4
节点 169: 社团 4
节点 170: 社团 4
节点 171: 社团 4
节点 172: 社团 4
节点 173: 社团 4
节点 174: 社团 4
节点 175: 社团 4
节点 176: 社团 4
节点 177: 社团 4
节点 178: 社团 4
节点 179: 社团 4
节点 180: 社团 1
节点 181: 社团 0
节点 182: 社团 0
节点 183: 社团 0
节点 184: 社团 0
节点 185: 社团 1
节点 186: 社团 1
节点 187: 社团 1
节点 188: 社团 1
节点 189: 社团 1
节点 190: 社团 1
节点 191: 社团 1
节点 192: 社团 1
节点 193: 社团 1
节点 194: 社团 1
节点 195: 社团 1
节点 196: 社团 0
节点 197: 社团 0
节点 198: 社团 0
节点 199: 社团 1
节点 200: 社团 1
节点 201: 社团 1
节点 202: 社团 1
节点 203: 社团 0
节点 204: 社团 0
节点 205: 社团 0
节点 206: 社团 0
节点 207: 社团 0
节点 208: 社团 0
节点 209: 社团 0
节点 210: 社团 0
节点 211: 社团 0
节点 212: 社团 0
节点 213: 社团 0
节点 214: 社团 0
节点 215: 社团 0
节点 216: 社团 0
