# Supplementary material for: K-Means Community Detection Algorithm Based on Density Peaks
Source: Entropy (Basel). 2026 Jan 29;28(2):152. doi: 10.3390/e28020152 (PMC12939416; doi:10.3390/e28020152)
Supplement: Supplementary file 1 [file entropy-28-00152-s001.zip › data/polbook_true.txt]

0	0
1	1
2	1
3	1
4	0
5	1
6	0
7	0
8	1
9	1
10	1
11	1
12	1
13	1
14	1
15	1
16	1
17	1
18	0
19	1
20	1
21	1
22	1
23	1
24	1
25	1
26	1
27	1
28	0
29	1
30	2
31	2
32	1
33	1
34	1
35	1
36	1
37	1
38	1
39	1
40	1
41	1
42	1
43	1
44	1
45	1
46	0
47	1
48	0
49	1
50	1
51	0
52	1
53	1
54	1
55	1
56	1
57	1
58	1
59	2
60	2
61	2
62	2
63	2
64	2
65	2
66	2
67	2
68	2
69	0
70	2
71	2
72	2
73	2
74	2
75	2
76	0
77	1
78	2
79	2
80	2
81	2
82	2
83	2
84	2
85	2
86	2
87	2
88	2
89	2
90	2
91	2
92	2
93	2
94	2
95	2
96	2
97	2
98	2
99	2
100	2
101	2
102	2
103	0
104	0
