# Supplementary material for: K-Means Community Detection Algorithm Based on Density Peaks
Source: Entropy (Basel). 2026 Jan 29;28(2):152. doi: 10.3390/e28020152 (PMC12939416; doi:10.3390/e28020152)
Supplement: Supplementary file 1 [file entropy-28-00152-s001.zip › venv/Include/patchlevel.h]

/* Newfangled version identification scheme.

   This scheme was added in Python 1.5.2b2; before that time, only PATCHLEVEL
   was available.  To test for presence of the scheme, test for
   defined(PY_MAJOR_VERSION).

   When the major or minor version changes, the VERSION variable in
   configure.ac must also be changed.

   There is also (independent) API version information in modsupport.h.
*/

/* Values for PY_RELEASE_LEVEL */
#define PY_RELEASE_LEVEL_ALPHA	0xA
#define PY_RELEASE_LEVEL_BETA	0xB
#define PY_RELEASE_LEVEL_GAMMA	0xC     /* For release candidates */
#define PY_RELEASE_LEVEL_FINAL	0xF	/* Serial should be 0 here */
					/* Higher for patch releases */

/* Version parsed out into numeric values */
/*--start constants--*/
#define PY_MAJOR_VERSION	2
#define PY_MINOR_VERSION	7
#define PY_MICRO_VERSION	16
#define PY_RELEASE_LEVEL	PY_RELEASE_LEVEL_FINAL
#define PY_RELEASE_SERIAL	0

/* Version as a string */
#define PY_VERSION      	"2.7.16"
/*--end constants--*/

/* Subversion Revision number of this file (not of the repository). Empty
   since Mercurial migration. */
#define PY_PATCHLEVEL_REVISION  ""

/* Version as a single 4-byte hex number, e.g. 0x010502B2 == 1.5.2b2.
   Use this for numeric comparisons, e.g. #if PY_VERSION_HEX >= ... */
#define PY_VERSION_HEX ((PY_MAJOR_VERSION << 24) | \
			(PY_MINOR_VERSION << 16) | \
			(PY_MICRO_VERSION <<  8) | \
			(PY_RELEASE_LEVEL <<  4) | \
			(PY_RELEASE_SERIAL << 0))
