# Supplementary material for: K-Means Community Detection Algorithm Based on Density Peaks
Source: Entropy (Basel). 2026 Jan 29;28(2):152. doi: 10.3390/e28020152 (PMC12939416; doi:10.3390/e28020152)
Supplement: Supplementary file 1 [file entropy-28-00152-s001.zip › venv/pyvenv.cfg]

home = C:\Python27\ArcGIS10.8
implementation = CPython
version_info = 2.7.16.final.0
virtualenv = 20.13.0
include-system-site-packages = false
base-prefix = C:\Python27\ArcGIS10.8
base-exec-prefix = C:\Python27\ArcGIS10.8
base-executable = C:\Python27\ArcGIS10.8\python.exe
