# Supplementary material for: K-Means Community Detection Algorithm Based on Density Peaks
Source: Entropy (Basel). 2026 Jan 29;28(2):152. doi: 10.3390/e28020152 (PMC12939416; doi:10.3390/e28020152)
Supplement: Supplementary file 1 [file entropy-28-00152-s001.zip › venv/Scripts/activate_this.py]

# -*- coding: utf-8 -*-
"""Activate virtualenv for current interpreter:

Use exec(open(this_file).read(), {'__file__': this_file}).

This can be used when you must use an existing Python interpreter, not the virtualenv bin/python.
"""
import os
import site
import sys

try:
    abs_file = os.path.abspath(__file__)
except NameError:
    raise AssertionError("You must use exec(open(this_file).read(), {'__file__': this_file}))")

bin_dir = os.path.dirname(abs_file)
base = bin_dir[: -len("Scripts") - 1]  # strip away the bin part from the __file__, plus the path separator

# prepend bin to PATH (this file is inside the bin directory)
os.environ["PATH"] = os.pathsep.join([bin_dir] + os.environ.get("PATH", "").split(os.pathsep))
os.environ["VIRTUAL_ENV"] = base  # virtual env is right above bin directory

# add the virtual environments libraries to the host python import mechanism
prev_length = len(sys.path)
for lib in "..\\Lib\\site-packages".split(os.pathsep):
    path = os.path.realpath(os.path.join(bin_dir, lib))
    site.addsitedir(path.decode("utf-8") if "yes" else path)
sys.path[:] = sys.path[prev_length:] + sys.path[0:prev_length]

sys.real_prefix = sys.prefix
sys.prefix = base
